# Supplementary material for: Transcriptomic analysis of the dialogue between Pseudorabies virus and porcine epithelial cells during infection
Source: BMC Genomics. 2008 Mar 10;9:123. doi: 10.1186/1471-2164-9-123 (PMC2335119; doi:10.1186/1471-2164-9-123)
Supplement: Additional file 2 — List of differentially expressed cellular genes spotted onto the Qiagen-NRSP8 microarray. [file 1471-2164-9-123-S2.xls]

## Sheet: Feuil1
Time	Oligonucleotide ID	Oligonucleotide sequence	Gene description	TC	Student	Refseq	name	Molecular function (Panther)	Biological process (Panther)
T1	SS00012165	CCACCCTGGCTCACAGACATGCCCCAGCTTCATGTACTTTCTGCTTGAATGTGCAGGCGATTGATTTTAC	similar to UP|Q8CD99 (Q8CD99) Mus musculus adult male thymus cDNA, RIKEN full-length enriched library, clone:5830444H09 product:staufen (RNA binding protein) homolog 1 (Drosophila), full insert sequence. (Fragment), partial (17%)	TC165100	3.09568
T1	SS00009513	GGCAGCTACGTTTCCCTCCAGTCATTTCAGGTTATGTGACGGCGAGGACACGTGATCACTTCTCTTCTTT	similar to emb|X79547.1|MIECCOMP Equus caballus mitochondrial DNA complete sequence, partial (3%)	TC181115	4.66702
T1	SS00011375	GCCCACTAGCTTGACAGAGCTACGACGGGGACGGGTTCTAGCCCAATGTTCCTGTTTAGACGACACCTTG	unknown	TC51318	4.47234
T1	SS00009834	AGAGGACGAGGCACTTTTTGTTCCTTCGACACCCCAGACGAATCCATACGGAATAAACTCAATTCCATCG	GB|AAA96981.1|531154|PIGMT4AMIN 4-aminobutyrate aminotransferase {Sus scrofa;} , complete	TC195010	7.32325	NM_000663	4-aminobutyrate aminotransferase;ABAT	Transaminase	Amino acid metabolism
T1	SS00013114	TGAACCAGTTGTCATTTCTGTCTTGCCGGTCTGACGGGGAAGAAAGGACAGTGGGTCCTAAGGCTCGGAC	Homo sapiens actin, gamma 1 (ACTG1), mRNA	TC47500	3.38088	NM_001614	actin, gamma 1;ACTG1	Actin and actin related protein	Exocytosis;Endocytosis;Transport;Cytokinesis;Cell structure
T1	SS00009083	CGCGTCCGAAAAGCTTTTATGATGGATTTTGTAAATAGATTTGTTACAGGGTAACCTGTTCTCTAGCTGT	Homo sapiens E2F transcription factor 3 (E2F3), mRNA	TC60689	-3.65543	NM_001949	E2F transcription factor 3;E2F3	Other transcription factor;Nucleic acid binding	mRNA transcription regulation;Signal transduction;Developmental processes;Cell cycle control;Cell proliferation and differentiation
T1	SS00003348	TGCCCAATGCACTTGGTTCTGCTTCAAGATGAGCTATTATGTGGAGAACCCCCAACGTGTTCTCCTCAGC	UP|LRP6_HUMAN (O75581) Low-density lipoprotein receptor-related protein 6 precursor, partial (62%)	TC184045	4.5678	NM_002336	low density lipoprotein receptor-related protein 6;LRP6	Other receptor	Oogenesis
T1	SS00006570	TGAGGGAAATTGCCTCGGAGCCCGTGGCAGAGCACTATTTTTACACGGCTGACTACAAGACCATCAACCA	homologue to GB|AAA63904.1|180654|HUMCMPMR cartilage matrix protein {Homo sapiens;} , partial (39%)	TC174166	3.35462	NM_002379	matrilin 1, cartilage matrix protein;MATN1	Extracellular matrix structural protein	Skeletal development
T1	SS00003101	AAGGTGCACATGAAGTGCTTCCTGGCTTCGTCCAGGCGAAGACTTTCCACGAGGCGAGCGAGGACTGTAT	similar to UP|TETN_HUMAN (P05452) Tetranectin precursor (TN) (Plasminogen-kringle 4 binding protein), complete	TC183824	7.42714	NM_003278	C-type lectin domain family 3, member B;CLEC3B	Extracellular matrix structural protein	Skeletal development
T1	SS00007943	CTGGGAAGAAGAGGACGGTCTACTTAGCATTGCAGAGAGTTGCTCTGCATAGCACACCTCAGCAGATACC	homologue to GB|AAC64258.1|3757822|AF044195 IkappaB kinase complex associated protein {Homo sapiens;} , partial (3%)	TC195767	3.31136	NM_003640	inhibitor of kappa light polypeptide gene enhancer in B-cells, kinase complex-associated protein;IKBKAP	Kinase activator	NF-kappaB cascade;Asymmetric protein localization;Cytokine/chemokine mediated immunity
T1	SS00000059	CAATGCTCAGGTCATCCTCGTGGGGAACAAATGTGACCTGGAGGACGAGCGTGTTGTGCCTACTGAAGAG	homologue to UP|RB3D_HUMAN (O95716) Ras-related protein Rab-3D, partial (81%)	TC171591	3.46036	NM_004283	RAB3D, member RAS oncogene family;RAB3D	Small GTPase	Intracellular signaling cascade;Receptor mediated endocytosis;General vesicle transport
T1	SS00000620	TGCATCCTCGAGTGTGAAGGGAAGGTCTTCACCAGTCCCCTCTGGACTCCATGCACCAAGGTCATGGCCA	UP|O97511 (O97511) Prepronociceptin (Fragment), complete	TC198029	4.73407	NM_006228	prepronociceptin;PNOC	Neuropeptide	G-protein mediated signaling;Other neuronal activity
T1	SS00003032	ACCAGTCCTTTCACGCCGACCTGTACGTGGAGGACGGGTTGATAAAACAAATCGGAGAAAACCTCGTCGT	homologue to UP|DPY4_MOUSE (O35098) Dihydropyrimidinase related protein-4 (DRP-4) (Collapsin response mediator protein 3) (CRMP-3) (UNC33-like phosphoprotein 4) (ULIP4 protein), partial (22%)	TC190482	3.67857	NM_006426	dihydropyrimidinase-like 4;DPYSL4	Other hydrolase	Nucleoside, nucleotide and nucleic acid metabolism
T1	SS00006339	AGAGGAGAGGACTACAAGGAGTTTGACTCCCAGGACTACTTAAAGACCTACTACACCTTTGATTCAGGCA	similar to UP|TEMT_MOUSE (P40936) Thioether S-methyltransferase (TEMT) , partial (84%)	TC165313	3.31459	NM_006774	indolethylamine N-methyltransferase;INMT	Methyltransferase	Other metabolism
T1	SS00006630	GTAATGAAACCAGACCCAGTCTTCAAGAGGATTCAGAACCCTTCAATCCAGACAACCCTTACCACCAGCA	homologue to UP|CHM1_BOVIN (P17404) Chondromodulin-I precursor (ChM-I) (Leukocyte cell-derived chemotaxin 1) (Small cartilage-derived glycoprotein) (SCGP) [Contains: Chondrosurfactant protein (CH-SP)], partial (91%)	TC190266	5.39543	NM_007015	leukocyte cell derived chemotaxin 1;LECT1	Molecular function unclassified	Skeletal development;Angiogenesis
T1	SS00003055	GAACTGGAAAAACTACGAAACGCTTTCGACGACGAGACGGCAATGCGACGTAATCTCGAGGTGGACGTCG	Homo sapiens CD2-associated protein (CD2AP), mRNA	TC51875	4.35689	NM_012120	CD2-associated protein;CD2AP	Other signaling molecule	Biological process unclassified
T1	SS00000507	TCTGCACCTGCAGAATAACATGATAGAGACCCTGCAGAGGGACACCTTCTGTGACCCTGAAGAGCACAAA	UP|Q8MIS4 (Q8MIS4) Opticin, complete	TC170322	3.23466	NM_014359	opticin;OPTC	Receptor;Extracellular matrix	Other receptor mediated signaling pathway;Developmental processes
T1	SS00006107	CCCAAGGAGCTGGACTCTGCCTCCTCCGACGAGGAAAACGAAGACGGGGACTTCACGGTATACGAGTGCC	similar to UP|NPD1_HUMAN (Q9NQX5) Neural proliferation differentiation and control protein-1 precursor (NPDC-1 protein), partial (82%)	TC168741	3.63269	NM_015392	neural proliferation, differentiation and control, 1;NPDC1	Transcription factor	Neurogenesis;Cell proliferation and differentiation
T1	SS00004542	GACGAGGACAGATATCAGGCTGTTAAGAGAGGGAATCTACCTCTTTATTCCTCTCAGCCAGTCCTTAAAG	homologue to GB|CAG33398.1|48146351|CR457117 MRPL16 {Homo sapiens;} , complete	TC164916	6.85994	NM_017840	mitochondrial ribosomal protein L16;MRPL16	Ribosomal protein	Protein biosynthesis;Other metabolism
T1	SS00008603	CTCGGTTGTGAGCAGTCTCGTCTTCCTCTGGTATCTTTAAGGATGAATCCTAAGGACGTGGACGCTTGCA	homologue to UP|CK15_MOUSE (Q9JJR8) Protein C11orf15 homolog, partial (96%)	TC180993	6.75698	NM_020644	TMEM9 domain family, member B;TMEM9B	Molecular function unclassified	Biological process unclassified
T1	SS00001772	CCTTATTATTGACACTGACGAGGCTGTCGTGGAAGACAAGAGGCGTCGACGAAGACGTAGGGGAAAACGG	similar to UP|Q96GM8 (Q96GM8) Target of EGR1, member 1 (Nuclear), complete	TC182700	6.77035	NM_025077	target of EGR1, member 1 (nuclear);TOE1	Molecular function unclassified	Biological process unclassified
T1	SS00004733	ACCAGTCCATAAATTGAGGCCTGCTCTCTAGAGGGAAGGACATTACTGGACCTGCCTTGTAGTCTGCAAG	similar to UP|Q8WWB7 (Q8WWB7) Kidney predominant protein NCU-G1 (Homo sapiens cDNA PSEC0030 fis, clone NT2RP1000567), partial (98%)	TC183434	-3.22233	NM_144580	chromosome 1 open reading frame 85;C1orf85	Molecular function unclassified	Biological process unclassified
T1	SS00012939	TCGTCTCCTCCAACACTAGTGGTCTTTCTAGAAGTAGCTACTTGTAACAGTTCATTGGTATCTTTTACCA	Homo sapiens LOC126731 (LOC126731), mRNA	TC178561	3.65805	NM_145257	chromosome 1 open reading frame 96;C1orf96	Molecular function unclassified	Biological process unclassified
T1	SS00005921	GAGGTTTTGGATTTATTACTTTCGAGGACGAACAATCAGTGGACCAGGCTGTCAACATGCATTTTCACGA	UP|DZP1_HUMAN (Q96EP5) DAZ-associated protein 1 (Deleted in azoospermia-associated protein 1), partial (54%)	TC171002	3.44194	NM_170711	DAZ associated protein 1;DAZAP1	Other RNA-binding protein	mRNA splicing;Spermatogenesis and motility
T1	SS00004426	CCACGAGGAGGAAGTAAAGGGTCTACAAAACCAGATTGCCAACTCTGGGTTGACCGTGGAGTTGGATGCC	similar to GB|AAA59462.1|386845|HUMKER18A cytokeratin 18 {Homo sapiens;} , partial (96%)	TC162826	3.48549	NM_199187	keratin 18;KRT18	Intermediate filament;Structural protein	Cell structure
T1	SS00000246	ACCAAGTCCGACTCACATCCAGAAAAGCCCTCAGGATTCAAGGTCTTCTCTCGGCCTCCTTGTCACTTGA	GB|AAA03180.1|399589|MUSOMG myelin/oligodendrocyte glycoprotein {Mus musculus;} , partial (17%)	TC166327	3.62577	XM_294093	zinc finger protein 57 homolog (mouse);ZFP57	KRAB box transcription factor	Biological process unclassified
T1	SS00005538	TGGGTTGTCATTCAAGGGCCATGAATGTTTGTGGCTTTCTTTTCAGGTTCCACAGGGACCAATAAATCCC	weakly similar to UP|Q96GE9 (Q96GE9) MGC4730 protein, partial (78%)	TC169075	-4.47789
T1	SS00010779	CCCAGTCTCTGTGAAGATGAAGACGACGAACTGTTTAAAGGGGCAACTCTGAAAGTTGCGAGCCCCAAAG	similar to UP|Q80TU5 (Q80TU5) MKIAA0674 protein (Fragment), partial (18%)	TC183827	3.78345	XM_376903	FK506 binding protein 15, 133kDa;FKBP15	Molecular function unclassified	Biological process unclassified
T1	SS00007796	GGGAAGGGAACGTAGGACGCAAGAAGGGGCTTTTTCGGCTTTCTGCTGCGTAAGAGACGCTCGGGGGAGA	PREDICTED: Homo sapiens similar to KIAA0563-related gene (LOC440472), mRNA	TC52860	3.37877
T2	SS00010334	GCCGTGTAGCACAGGGAACTATAGTCACTGTCCTGTAATGACAAAGAATATCGAAAAGCATATATATGTA	unknown	TC195943	-3.34773
T2	SS00010315	GACATTGCTGTGAGGTTATCCTCCTTAAACACACTTCTCATAAAACTTCAGTGCTCCAAAGCCCTTCAAG	unknown	AW359901	-3.18771
T2	SS00004442	CGTCTGCACAAGCTCTATAACGTCTCTAATAAGCTCTCGATAAATGACATCGGAGGCGATGATGACGGTG	similar to UP|Q6PGN9 (Q6PGN9) DDA3 protein, partial (6%)	TC165344	3.80104
T2	SS00006952	ATGGATCCCAGTTCTCAGGCCCCAGGTTGACTTTGGCTCAGTAATTGACAATCAGACCGAACTGGCTGGT	similar to UP|Q8HKQ6 (Q8HKQ6) ATPase subunit 6, partial (7%)	TC165558	-3.44161
T2	SS00010471	AAGTGAGTTCCCCCAGAGCAACCTCAAACTCCACTGATTTAGTCATAATGCTTCAGCAGATCGTCCCTGT	unknown	TC169147	-3.52921
T2	SS00013053	GCAAAAGAAAGTAACTCCCATTTCCAATCCCAAGGGCCTTTTAGAGTAGGGGTCTCTCTTTCTGAAATTG	unknown	TC196486	3.08848
T2	SS00013090	CTGACACGGCGCTCGTCGTCTTCATCTTCGTCCGCGTCCTCGCTGGAGAC	unknown	TC59831	3.08965
T2	SS00010986	AAGGTGGCTGCTTCCTCCCTCCTCCCAGACACTGTAATTATCGTTTTACAATCGAGTGCCTTAATAATAG	weakly similar to UP|Q96CP3 (Q96CP3) SNX26 protein (Fragment), partial (6%)	TC185490	-3.17629
T2	SS00009208	TTCACTTATCTTTTCTAAAGCAGCACCTTTGGACACCTCATTCTGGGAAGCCTGCTCGAGTCATAGTAAA	similar to UP|Q925Z5 (Q925Z5) Lin1749 protein (Lin1248 protein), partial (11%)	TC189432	-3.26171
T2	SS00009513	GGCAGCTACGTTTCCCTCCAGTCATTTCAGGTTATGTGACGGCGAGGACACGTGATCACTTCTCTTCTTT	similar to emb|X79547.1|MIECCOMP Equus caballus mitochondrial DNA complete sequence, partial (3%)	TC181115	11.9015
T2	SS00011544	AGTGAATTTTGGGGACTTCTGAGGACCGGTCTGCCAACGCACGAGCTTGCAGCTGTAGCCATGTCGCCTT	similar to UP|O97567 (O97567) Transcription factor AEBP1, partial (12%)	TC168097	3.12675
T2	SS00012020	ATGGCAACTCTGGAAACTTTTGTTCTGTGCCACTTCCCTACAAATCCCACCTCAGGACCTTTGTACTTGC	unknown	TC195008	-3.78538
T2	SS00011375	GCCCACTAGCTTGACAGAGCTACGACGGGGACGGGTTCTAGCCCAATGTTCCTGTTTAGACGACACCTTG	unknown	TC51318	9.73148
T2	SS00011567	CTGAACAAACCAACGCTTAGGGGAAGCCGTCCATCGCGGCTTTTCGCAACCTGCCTGAAGCGTTCGCCTC	similar to GB|AAH62403.1|38382840|BC062403 alcohol dehydrogenase 1 {Rattus norvegicus;} , partial (5%)	TC178167	3.72431
T2	SS00011446	GAGCAAGACGGGGAAGACTGTTGAACGTCGTGTTAAGTTCTCGCATTCGCTTGGGATTCCTAATGCCTTG	unknown	TC168348	5.75322
T2	SS00011778	AGTAGCCATAGAATGAACTCATGCGAAATCCCGGAGTTTTGCTGTCAGCAGCTTTGTCGTTGGGGAACCA	unknown	TC53939	-3.48346
T2	SS00012607	GATGTTCTGCTGTACTTACCTTACTGAGTTGTGTACTTCACCTCAACCTTCAGTTCGATTGTATTTCATT	unknown	TC170026	-3.08283
T2	SS00012339	GGAATGTGAGCCGAGTGGGTGTCCCCTGGCACCACACACACGTTGTCAGAGACTCCATGCTGCTAATCGC	UP|Q857Q8 (Q857Q8) Gp104, partial (9%)	TC188205	3.22093
T2	SS00011277	TTTGCTCCAAGGCCTGAGTTGCTTGCTTCTATGCATCAGCATTGTTCCCAAGAACCCAGCCTCCTTCCTG	similar to UP|Q9VI94 (Q9VI94) CG32467-PA, partial (11%)	TC170137	-3.49767
T2	SS00012080	CAGGAAAGCTAGGAGAGAAGCTGCTGCCTCAATCTAGGGACTTTTGGGCTATAGCTGTGTTTTCTGACTA	unknown	TC166315	-3.17536
T2	SS00012698	ACGGGGACAAAGACGGGTCTGTGTACTTGGCCAAACTTGAAAGGAATAGGGTGGTCGTCTTAGAGCCCCT	unknown	TC196723	4.85845
T2	SS00012743	CCTTCTGGCTTCTAAACTTCTCCAAAACGGGGTGAAGAGGGCCAGACGTGTTTGGGACCCTGTAACACTG	weakly similar to UP|Q6TUF9 (Q6TUF9) LRRGT00085, partial (5%)	TC172233	3.40976
T2	SS00011120	CAGGAAGTTAGAAACAAGTCTCAGAGTCTTTCTCCTGGGGGTCCCTCTTCCCCTGCACCCTGGATTTGGG	unknown	TC170257	-3.14699
T2	SS00009816	ATGGCTAAGACGGCGAGGATGACGCTGGTGATCGTGGCTGTGTACGTGCTGTGCTGGGCGCCCTTCTTCC	V-2 lysine vasopressin receptor [Sus scrofa]	NP276001	3.87476	NM_000054	arginine vasopressin receptor 2 (nephrogenic diabetes insipidus);AVPR2	G-protein coupled receptor	G-protein mediated signaling;Calcium mediated signaling;Cell communication;Neuronal activities;Regulation of vasoconstriction, dilation
T2	SS00003823	ACCTGAAGACGTAAGTGAAGAAGACATAAAAGCTGTGTTCTCTTCATGGTTACAACAGTCCACTACTACC	similar to GB|BAB59061.1|14289171|AB052090 Pex1p-634del690 {Homo sapiens;} , partial (15%)	TC196717	4.30189	NM_000466	peroxisome biogenesis factor 1;PEX1	Molecular function unclassified	Peroxisome transport
T2	SS00000505	TGCGTGTTGCACGAGAAGACACCAGTGAGCGAAAAAGTTACCAAATGCTGCACAGAGTCCTTGGTGAACA	UP|ALBU_PIG (P08835) Serum albumin precursor (Fragment), complete	TC181349	4.63335	NM_000477	albumin;ALB	Other transfer/carrier protein	Transport
T2	SS00001170	TCAACGAGAGAGGCGAGTACATCTGGGAGAAGAGGATCACGGGCTGCCCACCTTTTGATCAACACAAATG	UP|VWF_PIG (Q28833) Von Willebrand factor precursor (vWF) (Fragment), complete	TC165284	4.79907	NM_000552	von Willebrand factor;VWF	Extracellular matrix glycoprotein	Cell adhesion;Blood clotting
T2	SS00010182	AAGTAACCGACTCCGGGATTTACATCTGCGAAGTGGAAGACAAGAGGATAGAGGTGCAATTGCTGGTGTT	lymphocyte antigen CD4 precursor [Sus scrofa]	NP1115332	5.07037	NM_000616	CD4 molecule;CD4	Immunoglobulin receptor family member;Defense/immunity protein	Cell surface receptor mediated signal transduction;MHCII-mediated immunity;Hematopoiesis
T2	SS00009834	AGAGGACGAGGCACTTTTTGTTCCTTCGACACCCCAGACGAATCCATACGGAATAAACTCAATTCCATCG	GB|AAA96981.1|531154|PIGMT4AMIN 4-aminobutyrate aminotransferase {Sus scrofa;} , complete	TC195010	11.8585	NM_000663	4-aminobutyrate aminotransferase;ABAT	Transaminase	Amino acid metabolism
T2	SS00002855	CCTGTTGCTTCAAAATGAAAATCCTCTAAAAGATGACTCTGGGGACGACGAGGACGGGACTGCCTCCCCA	similar to GB|AAG53406.1|12382781|AF323731 OSBP-related protein 4 {Homo sapiens;} , partial (16%)	TC173497	5.77583
T2	SS00001320	TACTGGGGACGAGACAGGTGCTAAAGTTGAACGAGCTGATGGCTATGAGCCCCCAGTGCAAGAATCTGTT	UP|RS3A_HUMAN (P61247) 40S ribosomal protein S3a, complete	TC180801	3.3944	NM_001006	ribosomal protein S3A;RPS3A	Ribosomal protein	Protein biosynthesis
T2	SS00009410	TTAGCTGGCAGCTCTTGCCTCTGCCCTGATGAGTCCCAACCAATCTGAGCCTTGGTTTATCTGCCTGTAA	homologue to UP|Q9DA25 (Q9DA25) Mus musculus adult male testis cDNA, RIKEN full-length enriched library, clone:1700022L10 product:dual specificity phosphatase 13, full insert sequence, partial (13%)	TC196243	-3.15623	NM_001007271	dual specificity phosphatase 13;DUSP13	Protein phosphatase	Protein modification
T2	SS00001763	CCCCGGCAGGACCCATTTTCAGAAATGGTTAATGGACGGGACGGTCTTGTGTAAGCTGATAAACAGTTTA	homologue to GB|AAF17189.1|6563190|AF112201 neuronal protein NP25 {Homo sapiens;} , partial (92%)	TC183432	4.30125	NM_001008273	transgelin 3;TAGLN3	Non-motor actin binding protein	Muscle contraction
T2	SS00001512	GGCCTTGTCCTTGAAGTCCCTCTGTACGAACAGGTCACATTCATTATTGAGGGATTCCATCCAGCCAAGG	UP|Q767L0 (Q767L0) ATP-binding cassette, sub-family F (GCN20), member 1, complete	TC183076	3.91827	NM_001090	ATP-binding cassette, sub-family F (GCN20), member 1;ABCF1	ATP-binding cassette (ABC) transporter	Transport
T2	SS00002997	TGACCTACGGCTTCCCCATCATGCTGGTGCTCATGACCGCCAAGATCGTGGGCGACGTCTTCATTGAGGG	homologue to UP|CLC7_HUMAN (P51798) Chloride channel protein 7 (ClC-7), partial (29%)	TC170803	3.39414	NM_001287	chloride channel 7;CLCN7	Anion channel	Anion transport
T2	SS00002086	TATTTAACCTTTGTCCGTCGTTAAAACGTTTGGTGGGTACGGACTTGTCAGAGGAAGTCGATGGCGAGGC	homologue to UP|DYHC_HUMAN (Q14204) Dynein heavy chain, cytosolic (DYHC) (Cytoplasmic dynein heavy chain 1) (DHC1) (Fragment), partial (13%)	TC182345	5.43191	NM_001376	dynein, cytoplasmic 1, heavy chain 1;DYNC1H1	Microtubule binding motor protein;Hydrolase	General vesicle transport;Gametogenesis;Fertilization;Chromosome segregation;Cell proliferation and differentiation;Cell structure
T2	SS00009592	CAGCTTCGACTTTATTGAAATCAGGGGCCAGAACGTCCCCCAGAAGTGTGACCCGCTGCCCCATGAGGCC	Homo sapiens growth arrest-specific 8 (GAS8), mRNA	TC63897	3.55417	NM_001481	growth arrest-specific 8;GAS8	Molecular function unclassified	Biological process unclassified
T2	SS00005067	AGACAAACGGATAGCGTGTGATGAAGAATTCTCAGATTCAGAGGACGAAGGGGAAGGAGGCCGTAGAAAT	UP|Q8NEH4 (Q8NEH4) Histone deacetylase 2, partial (62%)	TC164106	4.6011	NM_001527	histone deacetylase 2;HDAC2	Nucleic acid binding;Deacetylase	mRNA transcription regulation;Inhibition of apoptosis;Cell cycle control
T2	SS00013114	TGAACCAGTTGTCATTTCTGTCTTGCCGGTCTGACGGGGAAGAAAGGACAGTGGGTCCTAAGGCTCGGAC	Homo sapiens actin, gamma 1 (ACTG1), mRNA	TC47500	6.90395	NM_001614	actin, gamma 1;ACTG1	Actin and actin related protein	Exocytosis;Endocytosis;Transport;Cytokinesis;Cell structure
T2	SS00002220	TATTAGTTTGCAGACCCAGCCAGCCTCTTCCCCACTCCCTGGTCAACAGCATCTCTAGAATAAATGGTCT	homologue to UP|DHYS_HUMAN (P49366) Deoxyhypusine synthase (DHS) , partial (59%)	TC162157	-3.87697	NM_001930	deoxyhypusine synthase;DHPS	Synthase	Protein modification
T2	SS00002702	ATTGTGTCCTGGCTAGAATATGAGTCGAGTTTCTCTAACGAGGACGCACAGAAGGCACAGGCTCTTCGGC	homologue to UP|FKB4_HUMAN (Q02790) FK506-binding protein 4 (Peptidyl-prolyl cis-trans isomerase) (PPIase) (Rotamase) (p59 protein) (HSP binding immunophilin) (HBI) (FKBP52 protein) (52 kDa FK506 binding protein) (FKBP59) , complete	TC180815	3.64897	NM_002014	FK506 binding protein 4, 59kDa;FKBP4	Other chaperones;Other isomerase	Protein folding;Calcium mediated signaling;T-cell mediated immunity;Other neuronal activity;Cell cycle control
T2	SS00005018	CTCCGTCCCGGTCACCATGTTAATTCGGGTGAAAACCAGCGAGGACGCAGATGAGTTGCACAAAATTTTA	similar to GB|AAD53401.1|5833114|AF107840 nuclear pore-associated protein {Homo sapiens;} , partial (49%)	TC183017	3.43432	NM_153684
T2	SS00000953	TAAATGGCCCCTCCTGACCAAGTCAGCTGTGACTGTAAGGTCTGAGCTTGTGGACGTTCTGTAACTTCAG	homologue to UP|HS76_PIG (Q04967) Heat shock 70 kDa protein 6 (Heat shock 70 kDa protein B'), partial (58%)	TC174014	3.11985	NM_002155	heat shock 70kDa protein 6 (HSP70B');HSPA6	Hsp 70 family chaperone	Protein folding;Protein complex assembly;Stress response
T2	SS00005464	AACAGGTTGTCAAACTCATGGTCCCTCTACTGAAATTTTATTTCCACGATGGTGTTCGAGTGGCAGCCGC	UP|IMB3_HUMAN (O00410) Importin beta-3 (Karyopherin beta-3) (Ran-binding protein 5) (RanBP5), partial (71%)	TC182357	3.10689	NM_002271	RAN binding protein 5;RANBP5	Other transporter;Other G-protein modulator	RNA localization;Nuclear transport;Transport
T2	SS00003348	TGCCCAATGCACTTGGTTCTGCTTCAAGATGAGCTATTATGTGGAGAACCCCCAACGTGTTCTCCTCAGC	UP|LRP6_HUMAN (O75581) Low-density lipoprotein receptor-related protein 6 precursor, partial (62%)	TC184045	8.10069	NM_002336	low density lipoprotein receptor-related protein 6;LRP6	Other receptor	Oogenesis
T2	SS00003672	GAAGTCGGAAGGCCTGGATGAGGACGGCGAGAAGGAGGCAAAACTGAGACGCAGCCTTAGCGTCATCCTG	low density lipoprotein receptor-related protein-associated protein 1 [Sus scrofa]	TC161965	4.27754	NM_002337	low density lipoprotein receptor-related protein associated protein 1;LRPAP1	Apolipoprotein	Protein folding;Other transport
T2	SS00006570	TGAGGGAAATTGCCTCGGAGCCCGTGGCAGAGCACTATTTTTACACGGCTGACTACAAGACCATCAACCA	homologue to GB|AAA63904.1|180654|HUMCMPMR cartilage matrix protein {Homo sapiens;} , partial (39%)	TC174166	8.08652	NM_002379	matrilin 1, cartilage matrix protein;MATN1	Extracellular matrix structural protein	Skeletal development
T2	SS00006292	CAGAACTACGTCCAGTTCCTCAAGTCGTCCTATGCCAACGTATTTGGGGATGGTCCCTACACCACCTTCC	homologue to UP|Q6PJQ8 (Q6PJQ8) ODF2 protein (Fragment), partial (56%)	TC172242	3.48493
T2	SS00003229	TGGAGATCCAGGAGATCAATGCATCCAACGCCAAACAGCCAATTCACATGGTCTATGTCCCCTCCCACCT	homologue to UP|PDK2_HUMAN (Q15119) [Pyruvate dehydrogenase [lipoamide]] kinase isozyme 2, mitochondrial precursor (Pyruvate dehydrogenase kinase isoform 2) , partial (71%)	TC166313	4.18646	NM_002611	pyruvate dehydrogenase kinase, isozyme 2;PDK2	Protein kinase	Protein phosphorylation
T2	SS00000319	CTGCTGGCCATTCGCTTCCTTAACGCCGAGAACGCACAGAAGTTCAAAACGAAGTTTGAAGAATGCAGAA	homologue to GB|BAA07269.1|938026|HUMRAN Ran-binding protein 1 {Homo sapiens;} , complete	TC183424	3.13395	NM_002882	RAN binding protein 1;RANBP1	Other G-protein modulator	Nuclear transport;Protein targeting
T2	SS00008086	CCCCCAGCAACCCCACTGCTTCCCCCTCCTTGGTATAAGTGCAATTAAAGCCGTGGGTGTCGCATCTGCT	weakly similar to UP|Q9HUW6 (Q9HUW6) Probable chemotaxis transducer, partial (4%)	TC191475	-3.32454	NM_002918	regulatory factor X, 1 (influences HLA class II expression);RFX1	Other transcription factor	mRNA transcription regulation
T2	SS00003768	GGACAAGCATATGCTCCCGGAAGTGACCACACCCCTTGGTGCCTCTGGACAACCACATCCCTGAGAGGAC	UP|Q8HZJ6 (Q8HZJ6) Syndecan 4, complete	TC188417	3.85203	NM_002999	syndecan 4 (amphiglycan, ryudocan);SDC4	Other cell adhesion molecule;Cytoskeletal protein;Other defense and immunity protein;Extracellular matrix glycoprotein	Cell adhesion;Macrophage-mediated immunity;Skeletal development
T2	SS00011912	CGTGCCGTTTAAACCACTGGATCTATCTAAATGCCGATTTGAGTTCGCGACACTATGTACTGCGTTTTTC	Homo sapiens SRY (sex determining region Y)-box 4 (SOX4), mRNA	TC188162	-3.7255	NM_003107	SRY (sex determining region Y)-box 4;SOX4	HMG box transcription factor;Nucleic acid binding	mRNA transcription regulation
T2	SS00005138	CCGCAGCGGTCACTTCGAGCAGGCCATCAAAGAGGGCGAGGACATGATCGCTGAGGAGCACTTTGGGTCG	homologue to UP|Q6XD99 (Q6XD99) Non-erythroid spectrin beta, partial (14%)	TC169036	7.43485	NM_003128	spectrin, beta, non-erythrocytic 1;SPTBN1	Non-motor actin binding protein	Cell structure
T2	SS00003101	AAGGTGCACATGAAGTGCTTCCTGGCTTCGTCCAGGCGAAGACTTTCCACGAGGCGAGCGAGGACTGTAT	similar to UP|TETN_HUMAN (P05452) Tetranectin precursor (TN) (Plasminogen-kringle 4 binding protein), complete	TC183824	15.3623	NM_003278	C-type lectin domain family 3, member B;CLEC3B	Extracellular matrix structural protein	Skeletal development
T2	SS00000559	AGTATGAAAAACGTGTTTCTGCGATAGTAGAACAGAGCTGGCGTGACTGTTGACCCGGGTGCAGGAAAAG	UP|Q6PB14 (Q6PB14) MGC68540 protein , complete	TC164824	3.17619	NM_003336	ubiquitin-conjugating enzyme E2A (RAD6 homolog);UBE2A	Other ligase	Protein modification;Cell cycle control;Mitosis;Cell proliferation and differentiation
T2	SS00005074	AACTGGAGACCCTGAAGCAGGATGACCCAAATTGTAGTGTCAGGATTTTAGCTGTACCAGAGGCCTTTAT	UP|O60264 (O60264) HSNF2H (SWI/SNF-related matrix-associated actin-dependent regulator of chromatin a5), partial (21%)	TC165664	-3.30651	NM_003601	SWI/SNF related, matrix associated, actin dependent regulator of chromatin, subfamily a, member 5;SMARCA5	DNA helicase	mRNA transcription regulation
T2	SS00007943	CTGGGAAGAAGAGGACGGTCTACTTAGCATTGCAGAGAGTTGCTCTGCATAGCACACCTCAGCAGATACC	homologue to GB|AAC64258.1|3757822|AF044195 IkappaB kinase complex associated protein {Homo sapiens;} , partial (3%)	TC195767	5.11796	NM_003640	inhibitor of kappa light polypeptide gene enhancer in B-cells, kinase complex-associated protein;IKBKAP	Kinase activator	NF-kappaB cascade;Asymmetric protein localization;Cytokine/chemokine mediated immunity
T2	SS00013222	GCTCCCGCTCTTGCTCCTGCTCCTGGCAGCCACGTCGAGTCACTCATTGTCTCCTGTGGACCTGTTAGTT	similar to UP|TR2B_HUMAN (Q15815) Arginine/serine-rich splicing factor 10 (Transformer-2-beta) (HTRA2-beta) (Transformer 2 protein homolog) (Silica-induced protein 41) (RA301), partial (5%)	TC162048	3.08809
T2	SS00000059	CAATGCTCAGGTCATCCTCGTGGGGAACAAATGTGACCTGGAGGACGAGCGTGTTGTGCCTACTGAAGAG	homologue to UP|RB3D_HUMAN (O95716) Ras-related protein Rab-3D, partial (81%)	TC171591	6.63408	NM_004283	RAB3D, member RAS oncogene family;RAB3D	Small GTPase	Intracellular signaling cascade;Receptor mediated endocytosis;General vesicle transport
T2	SS00006084	CAACGCCTACGTGACCGACCAGGACGAGAGGATCTATCAGGGTATCCGCGACGTTTCTAAATGGAGTGAG	similar to UP|BPHL_HUMAN (Q86WA6) Valacyclovir hydrolase precursor (VACVase) (Biphenyl hydrolase-like protein) (Biphenyl hydrolase-related protein) (Bph-rp) (Breast epithelial mucin-associated antigen) (MCNAA) , complete	TC182599	3.72241	NM_004332	biphenyl hydrolase-like (serine hydrolase; breast epithelial mucin-associated antigen);BPHL	Hydrolase	Detoxification;Other metabolism
T2	SS00004537	TGATCCCAAGACATGCACTCAACAGTCGCAGTGTCATGATTGACGAGGACATGACTGCCCGCATCAGCAT	UP|ILK1_HUMAN (Q13418) Integrin-linked protein kinase 1 (ILK-1) (59 kDa serine/threonine-protein kinase) (p59ILK) , complete	TC182083	11.7367	NM_004517	integrin-linked kinase;ILK	Non-receptor serine/threonine protein kinase	Protein phosphorylation;Cell adhesion-mediated signaling
T2	SS00004637	CTCCGCAAGGTGGGCTCTTTCGACCCCTACAGTGACGATCCTCGGCTGGGCATCCAGAAGATTTTCCTCT	homologue to UP|Q8K1X0 (Q8K1X0) Lethal giant larvae homolog 2, partial (43%)	TC186279	-3.51421	NM_004524	lethal giant larvae homolog 2 (Drosophila);LLGL2	Membrane traffic regulatory protein	Regulated exocytosis;Neurogenesis
T2	SS00006535	AAATGGAGATAGATATATGTAGAGAGAGCGACATGACGGGGCGGGCTCAATACAAGGGCCCCCGGCGGCA	similar to UP|RIP1_HUMAN (O95153) Peripheral-type benzodiazepine receptor-associated protein 1 (PRAX-1) (Peripheral benzodiazepine receptor interacting protein) (PBR-IP) (RIM binding protein 1) (RIM-BP1), partial (4%)	TC179565	3.61323	NM_004758	benzodiazapine receptor (peripheral) associated protein 1;BZRAP1	Molecular function unclassified	Biological process unclassified
T2	SS00006847	ACTGTGGAAGACGGGGATAGTAAGGGTCTAAGTGGGTGGGAGGCATGGGGAAGGTTTTGGAGTAGAACCA	homologue to UP|Q86V09 (Q86V09) Fragile X mental retardation syndrome related protein 2, partial (27%)	TC162113	5.15621	NM_004860	fragile X mental retardation, autosomal homolog 2;FXR2	Other RNA-binding protein	Nucleoside, nucleotide and nucleic acid transport;Transport;Induction of apoptosis
T2	SS00004068	AACTACGACCAGGACAAGCTTTATGGCTTCTGCCCTACCCGAGCTGACTCGACGGTGACGGGAGGCAACT	similar to UP|Q71U09 (Q71U09) Matrix metalloproteinase-9, partial (64%)	TC168855	3.45072	NM_004994	matrix metallopeptidase 9 (gelatinase B, 92kDa gelatinase, 92kDa type IV collagenase);MMP9	Metalloprotease;Other extracellular matrix	Proteolysis
T2	SS00004472	AGTTCGGGGACCTCACAAGGAACTGCAACAGCTGTGGGGACCACTTTAACCCTGATGGGATGTCTCACGG	homologue to UP|Q6PWT7 (Q6PWT7) Superoxide dismutase copper chaperone, complete	TC184046	4.54588	NM_005125	copper chaperone for superoxide dismutase;CCS	Chaperone;Cation transporter;Other oxidoreductase	Cation transport;Immunity and defense
T2	SS00006383	TACGCGGAGAACGAGAGCGTGGACGACTTGGCCCAGCAGAAACCCCGCTCTATCCTGTCCAAGTACGACG	homologue to UP|O43290 (O43290) SART-1 (Squamous cell carcinoma antigen recognized by T cells 1) (Squamous cell carcinoma antigen recognised by T cells) (U4/U6.U5 tri-snRNP-associated 110 kDa protein), partial (43%)	TC167236	5.57635	NM_005146	squamous cell carcinoma antigen recognized by T cells;SART1	Extracellular matrix	Cell adhesion-mediated signaling
T2	SS00000346	CACGTCCGAGACGGACACCAGGTATTTCGACGAGGAGTTCACGGCGCAGATGATCACCATCACGCCGCTC	UP|KRAC_BOVIN (Q01314) RAC-alpha serine/threonine-protein kinase (RAC-PK-alpha) (Protein kinase B) (PKB) , partial (28%)	TC183458	5.05937	NM_005163	v-akt murine thymoma viral oncogene homolog 1;AKT1	Non-receptor serine/threonine protein kinase	Protein phosphorylation;Nitric oxide biosynthesis;Inhibition of apoptosis;Gametogenesis;Cell cycle control;Cell proliferation and differentiation
T2	SS00004165	ATTGGTGCGCTTCAGGAGGCTAGTGAAGCGTACCTGGTGGGTTTATTTGAAGATACCAATCTGTGTGCCA	homologue to UP|Q9D0H3 (Q9D0H3) Mus musculus 10 days embryo whole body cDNA, RIKEN full-length enriched library, clone:2610017D13 product:H3 histone, family 3B, full insert sequence, complete	TC181248	-4.89244	NM_005324	H3 histone, family 3B (H3.3B);H3F3B	Histone	Chromatin packaging and remodeling
T2	SS00000458	CGCCTTGAATCACCAATCCAAGCTGTAACCCTAAACTCCAGCCATAACTCTCTGATCCATCACTTTGAAG	GB|AAA31073.1|164547|PIGMG myoglobin {Sus scrofa;} , complete	TC187380	-3.14218	NM_005368	myoglobin;MB	Other transfer/carrier protein	Transport;Blood circulation and gas exchange
T2	SS00002935	GAGACGGAGATGGGGACTTGAAAGAAACCGCGGCTGAAGAAGGCGAGCTCAAGAGTCAGGATATCTCAGA	homologue to UP|TAFB_HUMAN (Q15544) Transcription initiation factor TFIID subunit 11 (Transcription initiation factor TFIID 28 kDa subunit) (TAF(II)28) (TAFII-28) (TAFII28) (TFIID subunit p30-beta), complete	TC165587	4.0457	NM_005643	TAF11 RNA polymerase II, TATA box binding protein (TBP)-associated factor, 28kDa;TAF11	Transcription factor	Nucleoside, nucleotide and nucleic acid metabolism
T2	SS00005886	TGCCCACAGAGCCCAAGTCTGACATGTTGTACAAGCTCGAGGACGTGCCACCCTGGTACCTGTGCATCCT	homologue to GB|AAC78805.1|3789787|AF058318 yolk sac permease-like molecule 3 {Mus musculus;} , partial (19%)	TC175106	3.52243	NM_005847	solute carrier family 23 (nucleobase transporters), member 1;SLC23A1	Other transporter	Vitamin/cofactor transport;Transport
T2	SS00006920	GTATCACTCCAAGGATGAGGAGGGTGGCTTTTGCCAGAGAGGAAGAAAAGGGGGGTGGTCGGAGCACCTT	homologue to GB|AAH14455.1|15680208|BC014455 NEDD5 protein {Homo sapiens;} , partial (62%)	TC163266	4.85513	NM_006155	septin 2;SEPT2	Cytoskeletal protein;Small GTPase	Cytokinesis
T2	SS00004284	AGAAGATTAAGTCGGGAGAGGAGGACTTTGAATCTCTGGCCTCACAGTTCAGCGACTGCAACTCCGCCAA	homologue to UP|PIN1_HUMAN (Q13526) Peptidyl-prolyl cis-trans isomerase NIMA-interacting 1 (Rotamase Pin1) (PPIase Pin1) , complete	TC182889	6.259	NM_006221	protein (peptidylprolyl cis/trans isomerase) NIMA-interacting 1;PIN1	Other isomerase	Protein folding;Cytokinesis
T2	SS00013260	TCCGGGGGAATGTAACGCTGCATTGACTACTGCTATCAGGATTGTGTTGTGTGGAATAATCATCTACATA	Homo sapiens transforming, acidic coiled-coil containing protein 1 (TACC1), mRNA	TC187481	5.0552	NM_006283	transforming, acidic coiled-coil containing protein 1;TACC1	Other miscellaneous function protein	Oncogenesis
T2	SS00006483	TCTTCGCTGCTGACACCCTGACAGATCTGAGCAAGTGGGTGCGCCATCTCATTACCTGCATTTCCAAGTA	homologue to GB|AAC80558.1|3930781|AF100153 connector enhancer of KSR-like protein CNK1 {Homo sapiens;} , partial (20%)	TC177105	-3.62331	NM_006314	connector enhancer of kinase suppressor of Ras 1;CNKSR1	Kinase modulator	Biological process unclassified
T2	SS00003032	ACCAGTCCTTTCACGCCGACCTGTACGTGGAGGACGGGTTGATAAAACAAATCGGAGAAAACCTCGTCGT	homologue to UP|DPY4_MOUSE (O35098) Dihydropyrimidinase related protein-4 (DRP-4) (Collapsin response mediator protein 3) (CRMP-3) (UNC33-like phosphoprotein 4) (ULIP4 protein), partial (22%)	TC190482	9.02942	NM_006426	dihydropyrimidinase-like 4;DPYSL4	Other hydrolase	Nucleoside, nucleotide and nucleic acid metabolism
T2	SS00005727	ACTGCGGAAGATACCGGAAAGTTGTTGGACAACTGGATATCAGTGTGGCTCGCCTGAAGACATCGATGAA	homologue to UP|Q6UW19 (Q6UW19) COLEC10, partial (56%)	TC190538	3.55857	NM_006438	collectin sub-family member 10 (C-type lectin);COLEC10	Other defense and immunity protein;Surfactant	Macrophage-mediated immunity;Other blood circulation and gas exchange activity
T2	SS00006339	AGAGGAGAGGACTACAAGGAGTTTGACTCCCAGGACTACTTAAAGACCTACTACACCTTTGATTCAGGCA	similar to UP|TEMT_MOUSE (P40936) Thioether S-methyltransferase (TEMT) , partial (84%)	TC165313	5.43813	NM_006774	indolethylamine N-methyltransferase;INMT	Methyltransferase	Other metabolism
T2	SS00002618	ATAAGAAGACGTACGAGGATCTGAAAAGACAAGGACTGCTCTAGTGTTCGCGGACGTATCTTAGCTCTGG	UP|S3A3_HUMAN (Q12874) Splicing factor 3A subunit 3 (Spliceosome associated protein 61) (SAP 61) (SF3a60), complete	TC164251	3.99629	NM_006802	splicing factor 3a, subunit 3, 60kDa;SF3A3	mRNA splicing factor	mRNA splicing
T2	SS00004947	GATCAAAATTGTCCAACCAGGGACGGAAGGGACTGAAGAGGATGCACGTTGGCTGACTGATGAGGACACA	similar to GB|AAC39523.2|17986213|HSU81031 OS9 {Homo sapiens;} , partial (51%)	TC164209	3.37084	NM_006812	amplified in osteosarcoma;unassigned	Molecular function unclassified	Biological process unclassified
T2	SS00010916	AGGTAGGATTAGATCATTAGCTCAGTGACCTCCTAGGGTTTCGATGTGCTGTGTTCTCATCCTACAGCTG	similar to UP|Q80VL5 (Q80VL5) Dst protein (Fragment), partial (9%)	TC181874	-3.4281	NM_006990	WAS protein family, member 2;WASF2	Non-motor actin binding protein	Protein complex assembly;Other metabolism
T2	SS00006630	GTAATGAAACCAGACCCAGTCTTCAAGAGGATTCAGAACCCTTCAATCCAGACAACCCTTACCACCAGCA	homologue to UP|CHM1_BOVIN (P17404) Chondromodulin-I precursor (ChM-I) (Leukocyte cell-derived chemotaxin 1) (Small cartilage-derived glycoprotein) (SCGP) [Contains: Chondrosurfactant protein (CH-SP)], partial (91%)	TC190266	11.3595	NM_007015	leukocyte cell derived chemotaxin 1;LECT1	Molecular function unclassified	Skeletal development;Angiogenesis
T2	SS00004532	TTAACTTGAGGACGAGGAGGAGGAGGTTCTAACAGGAGTTTCAGCGGAGGATAAGAGTCGGAGACCACAG	homologue to UP|ME18_HUMAN (P35227) DNA-binding protein Mel-18 (RING finger protein 110) (Zinc finger protein 144), partial (38%)	TC182519	3.25889	NM_007144	polycomb group ring finger 2;PCGF2	Zinc finger transcription factor	mRNA transcription regulation;Developmental processes
T2	SS00004076	TTTGGCAAACCCGTGCCCTGCTGGCTTCACTCCCACCAGAACACCTACCCCGTGATATATGAGAACGGCC	similar to GB|AAH65268.1|40807183|BC065268 POMT1 protein {Homo sapiens;} , partial (29%)	TC198094	-3.3156	NM_007171	protein-O-mannosyltransferase 1;POMT1	Glycosyltransferase	Protein glycosylation
T2	SS00003055	GAACTGGAAAAACTACGAAACGCTTTCGACGACGAGACGGCAATGCGACGTAATCTCGAGGTGGACGTCG	Homo sapiens CD2-associated protein (CD2AP), mRNA	TC51875	10.4643	NM_012120	CD2-associated protein;CD2AP	Other signaling molecule	Biological process unclassified
T2	SS00000372	CCGCAATGTTTTCAGTGTGGAAACTGGCTATCGGCTCTCGGACGACCAAATCGTCAACCATTTCCCAAAC	homologue to UP|TTL1_HUMAN (O95922) Tubulin tyrosine ligase-like protein 1, complete	TC164497	3.17571	NM_012263	tubulin tyrosine ligase-like family, member 1;TTLL1	Microtubule family cytoskeletal protein;Other ligase	Protein metabolism and modification
T2	SS00007384	GAGCAGTTAGAGCTATCTCCCAATGGGGACCAGGCCAAGGCTATCTTATCTCTAGGTTGTCTCAGCTTAA	similar to GB|AAD05492.2|7266951|AF071592 kinesin superfamily motor KIF4 {Homo sapiens;} , partial (6%)	TC167076	-3.27108	NM_012310	kinesin family member 4A;KIF4A	Microtubule binding motor protein	Mitosis;Cell structure
T2	SS00003491	TCCAAGTTGAGATCTTGAATGTGCGCGAAGGGGATATGCTGACGTTGTTCGACGGGGACGGTCCCAGTGC	homologue to UP|Q9BW82 (Q9BW82) PSK-1 protein, partial (67%)	TC184031	3.38443	NM_012410	seizure related 6 homolog (mouse)-like 2;SEZ6L2	Other receptor	Biological process unclassified
T2	SS00003290	GGAGTATGGCAGACTCCATGGACGCAGCGACGAAAGAGATCAGCAGGAGTCCCTGCACAAACTCTTGACG	homologue to UP|E2BB_HUMAN (P49770) Translation initiation factor eIF-2B beta subunit (eIF-2B GDP-GTP exchange factor) (S20I15) (S20III15), complete	TC164380	3.66622	NM_014239	eukaryotic translation initiation factor 2B, subunit 2 beta, 39kDa;EIF2B2	Translation initiation factor;Guanyl-nucleotide exchange factor	Protein biosynthesis;Translational regulation
T2	SS00004459	TCACCTGCTAGAAGAGTTCCGGTAAACGTGGGGTTTGGCCCCCTCACAAGCACCTGTTGGATTTACCTTT	homologue to UP|PM5P_HUMAN (Q15155) Protein pM5 precursor, partial (29%)	TC164714	-3.35883	NM_014287	NODAL modulator 1;NOMO1	Molecular function unclassified	Biological process unclassified
T2	SS00000561	GTTTAAGTCTGGGGTTTTGCAGACACAGAGGCAACTACCTGAGTTTTGCTGTCCATCCAGGTCAAGGTAT	UP|Q9GLV6 (Q9GLV6) RNA helicase, complete	TC189019	-3.14458	NM_014314	DEAD (Asp-Glu-Ala-Asp) box polypeptide 58;DDX58	Helicase;Hydrolase	Nucleoside, nucleotide and nucleic acid metabolism;Apoptosis
T2	SS00004773	TACCAGCCGCAGTCGCAACTTCTGGAGGCGGATTACCCGCAGCTTTTGTGTGCTGACCTGACGGCTTCGC	similar to UP|RHOD_HUMAN (O00212) Rho-related GTP-binding protein RhoD (Rho-related protein HP1) (RhoHP1), partial (92%)	TC166042	-3.21816	NM_014578	ras homolog gene family, member D;RHOD	Small GTPase	G-protein mediated signaling;Cell structure and motility
T2	SS00002102	CCAGATTCTCAATGATGAGATAATCACTATCTTGGACAAGTACTTGAAGTCAGGCGACGGAGAGAGCACG	homologue to UP|Q7TMB8 (Q7TMB8) Cytoplasmic FMR1 interacting protein 1 (Specifically Rac-associated protein), partial (26%)	TC164085	3.07758	NM_014608	cytoplasmic FMR1 interacting protein 1;CYFIP1	Other G-protein modulator	Signal transduction;Developmental processes
T2	SS00000446	TTCTTCCCGTTTGAAAGATGAGCCGGTCGAGATGCGGTGTGCACCTCACCAGGAGCACACGGTTTGGAGA	homologue to UP|Q7Z5S2 (Q7Z5S2) GREB1 protein, partial (13%)	TC165221	3.4743	NM_014668	GREB1 protein;unassigned	Molecular function unclassified	Biological process unclassified
T2	SS00009383	TCAAGAGGACGTGCAAAGTTGAGCCCTGCCCTAACTTTCCTTACAATCAGAGCCCCTCTCACCTTGTAAA	Homo sapiens pumilio homolog 1 (Drosophila) (PUM1), mRNA	TC184170	4.07574	NM_014676	pumilio homolog 1 (Drosophila);PUM1	Other RNA-binding protein;mRNA processing factor	Nucleoside, nucleotide and nucleic acid metabolism;Protein biosynthesis
T2	SS00009314	TGCCTTGCTCGGGCATCAGCAGGACATCGTGTGATTAGTTACAACGCTTCCAAACTGGAACGCTACATTT	Homo sapiens KIAA0355 (KIAA0355), mRNA	TC170942	3.27907	NM_014686	KIAA0355;KIAA0355	Molecular function unclassified	Biological process unclassified
T2	SS00003586	GCTCAGATCCAGGAAATGGAATCTGGGGAGCAGGCTGCTTTTATGCAACAGGTGGAATTTTCATGTTTAA	homologue to GB|AAK66822.1|15590682|AY032738 histone deacetylase 9a {Homo sapiens;} , partial (11%)	TC196590	-3.47301	NM_014707	histone deacetylase 9;HDAC9	Nucleic acid binding;Deacetylase	mRNA transcription regulation;Chromatin packaging and remodeling
T2	SS00010935	TAGATGGCTAAACGATTCTTACTCAGTGTGATGTATAATGCAACAGGGACCCTTGTAAATTGTCATATGC	Homo sapiens BCL2-associated transcription factor 1 (BCLAF1), mRNA	TC164305	-4.00573	NM_014739	BCL2-associated transcription factor 1;BCLAF1	Other transcription factor	mRNA transcription regulation;Induction of apoptosis
T2	SS00008884	TTTTCTGTCATTCTAGTTCCAGGGTCTCTTCCATGAGGACGACAGGCATCCGGAAAGTGCTAACTCGCCA	Homo sapiens splicing factor, arginine/serine-rich 14 (SFRS14), mRNA	TC185173	3.8059	NM_014884	splicing factor, arginine/serine-rich 14;SFRS14	mRNA splicing factor	Nucleoside, nucleotide and nucleic acid metabolism
T2	SS00000245	AAGGAGGAAAAAAAGGACTTGAATGAGCTCTCAGACAGTGCTGGGGAAGAGGACTCAGGTGATGTCAAGA	similar to UP|ZCW1_HUMAN (Q9Y6X9) Zinc finger CW-type coiled-coil domain protein 1, partial (38%)	TC166650	3.51414	NM_014941	MORC family CW-type zinc finger 2;MORC2	Molecular function unclassified	Biological process unclassified
T2	SS00005128	GAGGAGTCTGAAAACCTGGACCGAGAGACTTTCTTCTTCGGCGACGAGGAAGAAGATGATGAGGCCTATG	similar to GB|BAC65633.1|28972359|AK122351 mKIAA0708 protein {Mus musculus;} , partial (8%)	TC188246	4.8037	NM_015089	p53-associated parkin-like cytoplasmic protein;unassigned	Molecular function unclassified	Biological process unclassified
T2	SS00012353	ATGGCCACATACTCCTGCAAAGCTTTTCTGCTGCTTGGCTTTTCTCTGAACAGATCTGAAATTGCTGCTC	Homo sapiens KIAA0828 protein (KIAA0828), mRNA	TC165530	-4.02975	NM_015328	adenosylhomocysteinase 3;unassigned	Other hydrolase	Purine metabolism
T2	SS00006107	CCCAAGGAGCTGGACTCTGCCTCCTCCGACGAGGAAAACGAAGACGGGGACTTCACGGTATACGAGTGCC	similar to UP|NPD1_HUMAN (Q9NQX5) Neural proliferation differentiation and control protein-1 precursor (NPDC-1 protein), partial (82%)	TC168741	10.3715	NM_015392	neural proliferation, differentiation and control, 1;NPDC1	Transcription factor	Neurogenesis;Cell proliferation and differentiation
T2	SS00012248	ATGACAGGACGGCCGAGGACATCGGTCTCACAGACTGTTGAGTTAGGGTAACTCATGTGGGTACCTGAGC	Homo sapiens DKFZP564O0823 protein (DKFZP564O0823), mRNA	TC166726	3.43843	NM_015393	DKFZP564O0823 protein;unassigned	Molecular function unclassified	Biological process unclassified
T2	SS00009077	GAAAGGCACAGGGATGACCTCCCTACATTCCCCTTCACTTGAACTTTGTAAAACTGTGTGTGGAACTGTC	homologue to UP|Q9V3T8 (Q9V3T8) SR family splicing factor SC35 (CG5442-PB) (LD32469p), partial (5%)	TC185654	-4.39898	NM_015463	chromosome 2 open reading frame 32;C2orf32	Molecular function unclassified	Biological process unclassified
T2	SS00007190	CCCACCTGAATGCTGTGACACCCATTGCCCAGGTATCTTGAAAGCAAATTGCTCTCCCACCACTTCTCTT	Homo sapiens adaptin-ear-binding coat-associated protein 1 (NECAP1), mRNA	TC185525	-3.37077	NM_015509	NECAP endocytosis associated 1;NECAP1	ATP-binding cassette (ABC) transporter	Transport
T2	SS00008863	CTATACAGAGACTGCTACAAACTTGTATATAGTTTTTGGATCAAATAGCATGAGGAGACGGGGAACCATT	Homo sapiens trinucleotide repeat containing 15 (TNRC15), mRNA	TC169188	4.54893	NM_015575	trinucleotide repeat containing 15;TNRC15	Molecular function unclassified	Biological process unclassified
T2	SS00002372	CCTTACGTCTGTTCATCCGGATTTGATGAAGATCCTGGGCGACATCAACAGCGATTTTACCAGAGAGGAC	similar to UP|Q7T102 (Q7T102) MGC68831 protein, partial (97%)	TC162927	4.85822	NM_015622	chromosome 7 open reading frame 28A;C7orf28A	Molecular function unclassified	Biological process unclassified
T2	SS00005700	CGCTGCAGCTGTTTGAAAATTGCATGCTGGATTATTCATTGCGCGCCTGCGTCTACAACAACACCCTCAA	homologue to UP|Q7LFX5 (Q7LFX5) N-acetylgalactosamine 4-sulfate 6-O-sulfotransferase (B cell RAG associated protein) (BRAG), partial (65%)	TC187959	3.43488	NM_015892	B cell RAG associated protein;unassigned	Other transferase	Other polysaccharide metabolism;Protein modification;Sulfur metabolism;Signal transduction;Immunity and defense;Developmental processes
T2	SS00000257	ACCTGATGGAGACGCCCGCCAATGAGATGACGCCAACCAGATTTGCTGAAGTTATTGAGAAGAATCTCAA	homologue to UP|Q6IAM6 (Q6IAM6) LAP3 protein, complete	TC163304	4.01475	NM_015907	leucine aminopeptidase 3;LAP3	Metalloprotease	Proteolysis
T2	SS00000262	GCACAGGGTTAAATTTTGGGAAGGTGGACGTTGGACGCTACACTGATGTTAGTACACGGTACAAAGTGAG	homologue to UP|Q8NBP9 (Q8NBP9) Homo sapiens cDNA PSEC0045 fis, clone NT2RP1001023, partial (84%)	TC165241	4.16841	NM_015959	thioredoxin domain containing 14;TXNDC14	Molecular function unclassified	Electron transport;Other metabolism
T2	SS00003604	ACAAGCTGCTTAAGAAGGCAGATGAGGGGTTAGCATCGCTGAGTGAGGACGGAAGATCACCCATCTCCAT	GB|AAH01230.1|12654775|BC001230 APH-1A protein {Homo sapiens;} , partial (83%)	TC163640	5.12376	NM_016022	anterior pharynx defective 1 homolog A (C. elegans);APH1A	Other enzyme activator	Proteolysis
T2	SS00013162	GCGGCAGAAGTACAACGTTCGCTCCATGCCCATCCGCAAGGACGACGAGGTCCAGGTGGTCCGAGGACAT	UP|R261_HUMAN (Q9UNX3) 60S ribosomal protein L26-like 1, complete	TC185210	3.81921	NM_016093	ribosomal protein L26-like 1;RPL26L1	Ribosomal protein	Protein biosynthesis
T2	SS00013191	CTTGGCGCCATGACCACCACCACCACCTTCAAGGGCGTCGACCCCAACAGCAGGAATAGCTCCCGGGTTT	similar to UP|Q7Z2D2 (Q7Z2D2) Hematological and neurological expressed protein 1B (Hematological and neurological expressed gene 1-like protein variant b), complete	TC182481	4.17368	NM_016185	hematological and neurological expressed 1;HN1	Molecular function unclassified	Biological process unclassified
T2	SS00001387	TTCAGGGCTCAGAAGTCAGCTCCATTGATGAATTCTGCCGCAAGTTCCGTCTGGACTGCCCGCTCGCCAT	UP|Q9D1C8 (Q9D1C8) Mus musculus 18-day embryo whole body cDNA, RIKEN full-length enriched library, clone:1110014J03 product:VACUOLAR SORTING PROTEIN 28 homolog (Vacuolar protein sorting 28) (CIIA), complete	TC182307	3.48494	NM_016208	vacuolar protein sorting 28 homolog (S. cerevisiae);VPS28	Molecular function unclassified	Intracellular protein traffic;Transport
T2	SS00008885	AAGCTTCAGTAGAAATTGAACACTAACAAGTTATGAATAGGGTAAGCTGTCAAAGGCCACCTCTTCATCC	similar to UP|Q96E58 (Q96E58) ANKT protein, partial (93%)	TC164531	-3.11269	NM_016359	nucleolar and spindle associated protein 1;NUSAP1	Molecular function unclassified	Biological process unclassified
T2	SS00003189	AAGTGGTGAAACTCAAGATCCCCCTGGACAACAAGGAGGTCCCGAGCGAGCCGCCAGCACCGTCTGCCGA	homologue to UP|Q7L3S4 (Q7L3S4) LOC51333 protein, complete	TC166870	3.41848	NM_016643	zinc finger protein 771;ZNF771	KRAB box transcription factor	mRNA transcription regulation;Cell proliferation and differentiation
T2	SS00006300	GGTTGCGCTTAATTCAAGTGAAGAGTATAACCTGGATCAAGAGGACGCGAGCGGGATGACGCTGGTGATG	similar to UP|Q7TP67 (Q7TP67) Ab2-008, partial (38%)	TC163782	3.12026	NM_017520	M-phase phosphoprotein, mpp8;unassigned	Molecular function unclassified	Biological process unclassified
T2	SS00002030	GGCACAAGAGATACTTTGTGCTGGAGGACGGGATCCTTCGCTATGCCACCACACGGCAAGATATCACCAA	homologue to UP|ORP7_HUMAN (Q9BZF2) Oxysterol binding protein-related protein 7 (OSBP-related protein 7) (ORP-7), partial (35%)	TC186895	8.91366
T2	SS00004542	GACGAGGACAGATATCAGGCTGTTAAGAGAGGGAATCTACCTCTTTATTCCTCTCAGCCAGTCCTTAAAG	homologue to GB|CAG33398.1|48146351|CR457117 MRPL16 {Homo sapiens;} , complete	TC164916	10.4524	NM_017840	mitochondrial ribosomal protein L16;MRPL16	Ribosomal protein	Protein biosynthesis;Other metabolism
T2	SS00006414	AAGAATGATGACAGCCGGCCGTGGCTCACCTGTTCCTGCCAGGGAATGCTCACTTGTGTCGGGGTGTGGA	Homo sapiens uncharacterized hematopoietic stem/progenitor cells protein MDS028 (MDS028), mRNA	TC63101	3.66851	NM_018463	integrin alpha FG-GAP repeat containing 2;ITFG2	Cell adhesion molecule	Cell adhesion
T2	SS00007170	TGCCAGCCACGTCCTACCTTCTCACCTACCTCTCCGGTCACAGCGCAGACTTTATAGAGCTTTGTCTGTA	weakly similar to UP|IMA7_HUMAN (O60684) Importin alpha-7 subunit (Karyopherin alpha-6), partial (4%)	TC168907	-3.57512	NM_018502	transmembrane and coiled-coil domains 6;TMCO6	Transfer/carrier protein	Nuclear transport;Protein targeting
T2	SS00005217	CACCAGGGCATTGACCTTAACCATAATTTTGCTGACCTCAACACACCGCTGTGGGAAGCAGAGGACGATG	similar to UP|Q6P4G8 (Q6P4G8) Metallocarboxypeptidase CPX-1,, partial (71%)	TC188790	4.22995	NM_019609	carboxypeptidase X (M14 family), member 1;CPXM1	Metalloprotease	Proteolysis
T2	SS00008603	CTCGGTTGTGAGCAGTCTCGTCTTCCTCTGGTATCTTTAAGGATGAATCCTAAGGACGTGGACGCTTGCA	homologue to UP|CK15_MOUSE (Q9JJR8) Protein C11orf15 homolog, partial (96%)	TC180993	9.12098	NM_020644	TMEM9 domain family, member B;TMEM9B	Molecular function unclassified	Biological process unclassified
T2	SS00004881	GCAACATCTTCCGCTGGGAGACCACAATTTCCATCCAGTTGAAGGAAGTGACGTGTCTGAAGAAGGAAAA	homologue to UP|Q6Y8E7 (Q6Y8E7) EG1RVC, partial (30%)	TC168369	5.3174	NM_020895	GRAM domain containing 1A;GRAMD1A	Molecular function unclassified	Biological process unclassified
T2	SS00000213	AGAGGACGGCTGCTCCCCGGCCAGCCTCAGAGAAGGCCAGGAACGAGGAGTACATGAAGAAGCTGCACGT	similar to UP|Q63625 (Q63625) RA9, partial (20%)	TC162134	3.93832	NM_020901	CTD-binding SR-like protein rA9;unassigned	Molecular function unclassified	mRNA splicing
T2	SS00007813	AACTTTTTGTGTTGCATCAAAAGGAAGATTTTGACTCTGTGGCTTTGTACTGCATGACTGACTCCAAACC	UP|EGL1_HUMAN (Q9GZT9) Egl nine homolog 1 (Hypoxia-inducible factor prolyl hydroxylase 2) (HIF-prolyl hydroxylase 2) (HIF-PH2) (HPH-2) (Prolyl hydroxylase domain-containing protein 2) (PHD2) (SM-20) (PNAS-118 / PNAS-137) , partial (54%)	TC182532	-3.12272	NM_022051	egl nine homolog 1 (C. elegans);EGLN1	Oxidoreductase	Apoptosis
T2	SS00007762	TCTGTGGAGGATATGAATTTCTATGGGCGAGGATGGAACATGAAGATACAGAAGTGAAAAGAGTTCATGT	homologue to GB|BAB16606.1|10800086|AB049758 MAWD binding protein {Homo sapiens;} , partial (28%)	TC187300	3.42908	NM_022129	phenazine biosynthesis-like protein domain containing;PBLD	Oxidoreductase	Other metabolism
T2	SS00003143	ATTGTGATCTGGATACAGCCGTCACAGTGCATGTCTTTCTAAACTCAGGATGGGTTGAAACCAGCTCGGG	similar to UP|Q96QU7 (Q96QU7) CUB domain containing protein 1, partial (17%)	TC167363	3.43845	NM_022842	CUB domain containing protein 1;CDCP1	Molecular function unclassified	Biological process unclassified
T2	SS00003851	TCGTGAGCGACGACCACTTCGGGCCGATGAAGAGGAGGTTCTGCACCTTCCGAGAAGATTACGACGACAT	similar to UP|Q9H2P2 (Q9H2P2) HT029, partial (53%)	TC189301	4.90699	NM_023018	NAD kinase;NADK	Kinase	Polyphosphate catabolism;Polyphosphate biosynthesis
T2	SS00001703	ATGTACATAACTATTTAATGCAGCGGCAGCGAGGCAGCCTTTTTCCCCCAAGGACTTATACACAGAAGGA	similar to UP|Q9H3J7 (Q9H3J7) My029 protein, partial (82%)	TC163752	5.21403	NM_024038	chromosome 19 open reading frame 43;C19orf43	Molecular function unclassified	Biological process unclassified
T2	SS00002782	AGTGTATGTCAGGGAACTCACATTCTCTTTCGGGAATTCAGCTTCATCCAAGCCACCCCTCACAATAGGG	homologue to UP|Q96CS8 (Q96CS8) MGC4707 protein, partial (98%)	TC167647	3.2076	NM_024113	chromosome 11 open reading frame 49;C11orf49	Molecular function unclassified	Biological process unclassified
T2	SS00004029	GCATTGTGCCTCAGTACGACGGAAACAGTGCCTTCCTTCTGTTTGATGACGAGAGCGATGGGGAAGAAGA	homologue to UP|Q6I9Y8 (Q6I9Y8) IPO4 protein, partial (45%)	TC170567	7.32963	NM_024658	importin 4;IPO4	Other transporter	Nuclear transport;Transport
T2	SS00011633	TTCACCTTTGCGGGAACTCTAGCCACAGTAATTGTCTGCCGGTGACTGACTGGTACAGACTGACGTCCCC	similar to UP|Q8VC34 (Q8VC34) Expressed sequence AW060207, partial (70%)	TC184851	-3.36278	NM_024813	chromosome 1 open reading frame 82;C1orf82	Molecular function unclassified	Biological process unclassified
T2	SS00001772	CCTTATTATTGACACTGACGAGGCTGTCGTGGAAGACAAGAGGCGTCGACGAAGACGTAGGGGAAAACGG	similar to UP|Q96GM8 (Q96GM8) Target of EGR1, member 1 (Nuclear), complete	TC182700	12.9086	NM_025077	target of EGR1, member 1 (nuclear);TOE1	Molecular function unclassified	Biological process unclassified
T2	SS00008668	CACGTCGTTAGAACGTTGTTGGACACCATGTCGAATTATCCCCCATCGGTTGTGAAGAACTGTGCTACAT	Homo sapiens WD repeat domain 26 (WDR26), mRNA	TC186460	3.79921	NM_025160	WD repeat domain 26;WDR26	Molecular function unclassified	Biological process unclassified
T2	SS00004792	CTTCAGGGACGACGTGGTGTTTCTCGTGTACCTGTACCAGCGATGGCTTTATCCCGTGGATAAGAGCAGG	homologue to UP|Q8BXA5 (Q8BXA5) Mus musculus 16 days embryo head cDNA, RIKEN full-length enriched library, clone:C130052I12 product:CISPLATIN RESISTANCE RELATED PROTEIN CRR9P homolog, partial (69%)	TC183901	7.43593	NM_030782	CLPTM1-like;CLPTM1L	Other lyase	Amino acid biosynthesis
T2	SS00000160	AGAGGAAACGAGATGCTGAAGATGATGGAGAGGAAGAAGATGACTAGATCATCCTAAGACAAGATTCCCT	homologue to GB|AAL25814.1|18476478|AY057381 lecuine-rich acidic protein-like protein {Homo sapiens;} , complete	TC166314	3.58457	NM_030920	acidic (leucine-rich) nuclear phosphoprotein 32 family, member E;ANP32E	Phosphatase inhibitor	Biological process unclassified
T2	SS00008684	AAGTAGCTATAAGCAGCTATAAAACAGAAGTATATTCATAGCTGCAAAAACCAGGAGAGGTAGAGGACCT	Homo sapiens chromosome 6 open reading frame 62 (C6orf62), mRNA	TC183636	3.55145	NM_030939	chromosome 6 open reading frame 62;C6orf62	Molecular function unclassified	Biological process unclassified
T2	SS00002917	CCATGGACTACGTGGCCGGCTATGCTCTCTGCCTGGACATGACTTCCAGGGACGTGCAGGACGAGTGCAA	Homo sapiens fumarylacetoacetate hydrolase domain containing 1 (FAHD1), mRNA	TC170105	3.65362	NM_031208	fumarylacetoacetate hydrolase domain containing 1;FAHD1	Other hydrolase	Amino acid catabolism
T2	SS00004755	TTAGGGAACTAAAGGAAGGGGCCATTCTGGGAACTGAACGACTTCTGAAAACTGGAGGACGAGTGTGGGA	similar to UP|Q99618 (Q99618) C8 (Trigger of mitotic entry 1), partial (37%)	TC164568	3.46979	NM_031299	cell division cycle associated 3;CDCA3	Molecular function unclassified	Biological process unclassified
T2	SS00001557	TGAGGAAGGAGAGGATGACAGAGACAGCGCCAATGGCGAGGATGACTCTTAAGCACATAGTGGGGTTTAG	UP|O77768 (O77768) Heterogeneous nuclear ribonucleoprotein C, complete	TC162914	4.73321
T2	SS00008564	TCTTAGTGTTCTGCCTGAAAACCCAGCCACCTCTAGTCCCTGAGAGCATCTTGAGCTGATTTAGGGACCC	similar to UP|CG21_MOUSE (Q9JMG3) Protein C7orf21 homolog, complete	TC164041	-3.4937	NM_031434	transmembrane and ubiquitin-like domain containing 1;TMUB1	Molecular function unclassified	Biological process unclassified
T2	SS00009323	CAAGGAATTTTATTTATGGTCAGCCAAGAGCCCTCTCTTGCCAACACTCCTGCTGGCAAGGGAATGGATA	Homo sapiens protocadherin alpha 10 (PCDHA10), transcript variant 3, mRNA	TC190698	-3.17403	NM_031860	protocadherin alpha 10;PCDHA10	Cadherin	Cell adhesion-mediated signaling;Cell adhesion
T2	SS00003439	GCTCAACGGCAGACGAGGCGTGTTCCCTGATAACTTCGTGAAGTTACTTCCACCCGACTTTGAAAAGGAG	homologue to GB|AAK95587.1|15341249|AF329267 SH3-domain kinase binding protein 1 {Homo sapiens;} , partial (90%)	TC167336	3.32137	NM_031892	SH3-domain kinase binding protein 1;SH3KBP1	Other signaling molecule	Biological process unclassified
T2	SS00002703	TGGAGGAGACAGACGAGGGGCTGTACACCTGCAACCTGCATCACCATTACTGTCACCTCTACGAGAGCCT	similar to GB|BAD05132.1|39979271|AB052096 limitrin {Homo sapiens;} , partial (72%)	TC164960	6.08925	NM_032348	matrix-remodelling associated 8;MXRA8	Molecular function unclassified	Biological process unclassified
T2	SS00006990	CCTCAACGGGGCGGCAGACACGCGTGGGCGAGGGCACCTTGCTCTGTAAATAAAACACCTGCACCCCCAA	homologue to UP|Q8VHN8 (Q8VHN8) Syndesmos, complete	TC184706	3.84845	NM_032349	nudix (nucleoside diphosphate linked moiety X)-type motif 16-like 1;NUDT16L1	Molecular function unclassified	Biological process unclassified
T2	SS00007243	CAAGCCAGGCAAACAAGGTGGAAATCAGAGCAGATGCCTCCTACTCTTGCTGATCCATTCATTCTGTAAC	Homo sapiens lysyl oxidase-like 3 (LOXL3), mRNA	TC49797	-3.9852	NM_032603	lysyl oxidase-like 3;LOXL3	Other receptor;Oxidase	Cell adhesion;Tumor suppressor
T2	SS00005705	TCTCCACGCACTCCACCACCTCGCTGGTCAGCAACGAGGAGCAGTTCGAAGACTACGGGGAGGCGGATGA	homologue to UP|Q86YS3 (Q86YS3) Rab11-family interacting protein 4, partial (53%)	TC189593	4.66422	NM_032932	RAB11 family interacting protein 4 (class II);RAB11FIP4	Miscellaneous function	Miscellaneous
T2	SS00009499	CTGGCTCTAATGCTGTCTGTTGGCTCTGCAGCACAATATGTAACCAATAAAGCTCCCTAGTTTCCATGTG	UP|Q13970 (Q13970) CD8 antigen, partial (5%)	TC185241	-3.95853	NM_033631	leucine zipper protein 1;LUZP1	Molecular function unclassified	Biological process unclassified
T2	SS00006137	GCCGAGGAGGTTGCCACGTTTTACGGGAAAATGTTGGAGCACGAATACACAACCAAAGAAGTTTTCCGGC	similar to UP|Q86ST4 (Q86ST4) TOP1MT protein (Fragment), partial (28%)	TC176703	3.55718	NM_052963	topoisomerase (DNA) I, mitochondrial;TOP1MT	DNA topoisomerase	DNA replication;General mRNA transcription activities;DNA replication
T2	SS00002454	TGGCTCGAAACTTCTGAGATAAGTCATTGAGAGGACACTGGCGGGGAATTTAAGCGTATGGACTCCTCGT	UP|FX32_HUMAN (Q969P5) F-box only protein 32 (Muscle atrophy F-box protein) (MAFbx) (Atrogin-1), complete	TC164080	3.78592	NM_058229	F-box protein 32;FBXO32	Molecular function unclassified	Biological process unclassified
T2	SS00005399	ATCAGACTGATCCCTCTGGTACTTACCATGCTTGGAAGAACGATGGACGGAATGACTATGATTATTCAGA	homologue to UP|PS7L_MOUSE (Q9CWH6) Proteasome subunit alpha type 7-like , partial (92%)	TC171976	5.0717	NM_144662	proteasome (prosome, macropain) subunit, alpha type, 8;PSMA8	Other proteases	Proteolysis
T2	SS00011818	AGTCAAATGTTGCCTTCCATTTTCAGAAAACTGGCCACCTTCAGTGCCTGAAACTACAAGTGCTTGGTCT	Homo sapiens hypothetical protein FLJ25416 (FLJ25416), mRNA	TC169791	-3.55626	NM_145018	hypothetical protein FLJ25416;unassigned	Molecular function unclassified	Biological process unclassified
T2	SS00013087	TCTGACTGAACGGACGGCTGTCCCCATCCCTGCCGAACACAGAGGGGTGA	similar to GB|AAD53401.1|5833114|AF107840 nuclear pore-associated protein {Homo sapiens;} , partial (49%)	TC183017	3.37631
T2	SS00002877	GTATTACCGGGAACCGTTTGTGCAGCGGCAGAGGACGTCCAGGCTCTTCAGCATTTCCAACAGGATCACA	homologue to UP|G161_HUMAN (Q8N6U8) Probable G protein-coupled receptor 161 (G-protein coupled receptor RE2), partial (45%)	TC172479	3.9062	NM_153832	G protein-coupled receptor 161;GPR161	Receptor	G-protein mediated signaling
T2	SS00005921	GAGGTTTTGGATTTATTACTTTCGAGGACGAACAATCAGTGGACCAGGCTGTCAACATGCATTTTCACGA	UP|DZP1_HUMAN (Q96EP5) DAZ-associated protein 1 (Deleted in azoospermia-associated protein 1), partial (54%)	TC171002	6.14622	NM_170711	DAZ associated protein 1;DAZAP1	Other RNA-binding protein	mRNA splicing;Spermatogenesis and motility
T2	SS00006035	CCTGAAACAACTGTCACGTCTCGAGGACAGGCCGAGGAAGAGTCTCCTTCTCAAGAAGAGACAGTTGCTT	similar to UP|Q7ZXP3 (Q7ZXP3) MGC53639 protein, partial (17%)	TC194328	3.94869
T2	SS00011314	GTGACCTCCCAGTACCCAGGGGTTCAAATCCCCTCCCCTCTCTTTCTTGCATCTGTCTGTTTGTAGAACT	similar to UP|Q9HCU7 (Q9HCU7) LENG1 protein (Fragment), partial (6%)	TC168860	-3.19725
T2	SS00009984	TGTAACAAGCACTACAGGACAGGTCCAAACAGCAAACCCATCAAGGCCGACATGCTGTGTGCGGGGAGCA	UP|Q8SQ44 (Q8SQ44) Tryptase precursor, complete	TC195000	4.00102
T2	SS00013284	ACTTAATCCACGTCAGATTGTGAACACTCATGAAGGTGTGTAAGTTGCAAATAAAATCTTCATTTCGGGG	similar to GB|AAH20502.1|18088518|BC020502 septin 10, isoform 1 {Homo sapiens;} , partial (19%)	TC184315	3.66599	NM_178584	septin 10;SEPT10	Cytoskeletal protein;Small GTPase	Cytokinesis
T2	SS00007875	ATGTGTGTTCGAGAGGTTTCTGGGAAGCCTCTCCTTTTGCCCTCGGGGAAAAAGCAAAATAGCAACGTTT	similar to UP|Q866X2 (Q866X2) NIPSNAP1 protein (Fragment), partial (58%)	TC184754	-4.19964
T2	SS00006354	GATGGACCCACGTCTTCTCTGCTGTTTCAACCCAGTGTCACCGCCAGGATCATGCGGCCCGACGACGCTA	homologue to UP|BACH_HUMAN (O00154) Cytosolic acyl coenzyme A thioester hydrolase (Long chain acyl-CoA thioester hydrolase) (CTE-II) (CTE-IIa) (Brain acyl-CoA hydrolase) , partial (21%)	TC196895	3.4279	NM_181866	acyl-CoA thioesterase 7;ACOT7	Esterase	Acyl-CoA metabolism
T2	SS00004124	ATGTGTGACCTGAAAGGAGCATCAGCCAAGCCTGGTCAAGAAAACCTCCTTTTGCAGACAAGAAGGCCCA	similar to UP|Q6PG40 (Q6PG40) Mitochondrial ribosomal protein S9, complete	TC162538	-3.26068	NM_182640	mitochondrial ribosomal protein S9;MRPS9	Ribonucleoprotein;Ribosomal protein	Protein biosynthesis
T2	SS00012987	CAATGAAAGGGGAATACCTTTTAATTTAAGTGGGTGGGTGGGGTAGGGGTGGGACGAGGAACGAGACTTG	Homo sapiens neuron navigator 2 (NAV2), transcript variant 1, mRNA	TC190822	5.8717	NM_182964	neuron navigator 2;NAV2	Molecular function unclassified	Biological process unclassified
T2	SS00004426	CCACGAGGAGGAAGTAAAGGGTCTACAAAACCAGATTGCCAACTCTGGGTTGACCGTGGAGTTGGATGCC	similar to GB|AAA59462.1|386845|HUMKER18A cytokeratin 18 {Homo sapiens;} , partial (96%)	TC162826	5.91331	NM_199187	keratin 18;KRT18	Intermediate filament;Structural protein	Cell structure
T2	SS00003498	TGCCATTCAGCAAACAAACCATTGCGGCGATTTCGGAGGCGACCTTTCGACAGTGCGAAAATTTTGCCAA	homologue to UP|Q8N2Z9 (Q8N2Z9) Cortistatin, isoform d, partial (67%)	TC185994	6.05966	NM_199294	apoptosis-inducing, TAF9-like domain 1;APITD1	Neuropeptide	Cell communication
T2	SS00002459	TGGGCACAAGTCCCCTGCCCGCTGCGTCTCTGACATGCTTGTGATTAAACGAAGGGAGAGGAGGGAAATG	similar to GB|AAC63594.1|1778840|RNU83112 INS-1 winged helix {Rattus norvegicus;} , partial (38%)	TC188705	3.52712	NM_202003	forkhead box M1;FOXM1	Other transcription factor;Nucleic acid binding	Carbohydrate metabolism;mRNA transcription regulation;Other receptor mediated signaling pathway;Cell communication;Vision;Embryogenesis;Anterior/posterior patterning;Segment specification;Neurogenesis;Mesoderm development;Cell cycle control;Cell prolifera
T2	SS00000957	GGATGGGGAGGCGAAGACGATGACCTCAGACTCAGGGTTGAGCTTCATAGAATGAAAATAATCCGGCCAC	UP|Q864U7 (Q864U7) UDP-Gal:beta-GlcNAc beta 1,4-galactosyltransferase 4 (Fragment), complete	TC166835	4.60903	NM_212543	UDP-Gal:betaGlcNAc beta 1,4- galactosyltransferase, polypeptide 4;B4GALT4	Glycosyltransferase	Other polysaccharide metabolism;Protein glycosylation
T2	SS00010584	AGGACGAGGGTGATACACTGGTTAAAGCAATATACATTATGTACAAACTCCGGTTAATCAGTCCGCTCGG	unknown	TC56135	6.46497
T2	SS00005518	TCTCGCTCCCGCAAACCTGGAGCAGTCATCGAGAGCTTCGTGAACCATGCCCCGGGGGTCTTCTCAGGGA	homologue to UP|Q9JJJ6 (Q9JJJ6) Midnolin, partial (67%)	TC184290	4.57169
T2	SS00002398	GCCAGTGGCTGGTCTTCCATTTACAGTGTCACTATCCCTTGATGGAGCAGTTTTGTGCCGCTCCAGCGAA	GB|AAH01329.1|12654963|BC001329 SEPT8 protein {Homo sapiens;} , partial (41%)	TC182259	-3.08186
T2	SS00006650	GCCCGAGAGCGTATTGACGGCAGCATATTCGTGCAGCTCAGTGAGGACATGCCTGGCCGACGACTTCCAC	homologue to UP|Q9UIK8 (Q9UIK8) HRIHFB2063 protein (Fragment), partial (65%)	TC180484	4.2975	XM_097977	family with sequence similarity 59, member B;FAM59B	Molecular function unclassified	Biological process unclassified
T2	SS00002071	AAGCCAAGAAGCCTAAGAAGTCAACCTGGAAGTTTAATTTGGACCTGACTCATCCAGTAGAAGATGGAAT	homologue to UP|Q6P5R6 (Q6P5R6) LOC200916 protein (Fragment), partial (92%)	TC164456	-4.07654
T2	SS00013094	AGTAAAATGAGGCTCTGCAGGCATTTAAATGCTCAACTGCTTTCAGTGTCCACTTTATATGATTACTCAC	PREDICTED: Mus musculus RIKEN cDNA 5730406M06 gene (5730406M06Rik), mRNA	TC186140	-3.08645
T2	SS00011066	AAAGTCAACAAAACGGCCAGCGGGCGATAGTTGTTGTGATCAGGTCCCCTCTTCGGACGGGTCTTCACAC	homologue to UP|Q6P6V6 (Q6P6V6) G protein-coupled receptor 108, partial (72%)	TC165422	3.45039	XM_290854	G protein-coupled receptor 108;GPR108	G-protein coupled receptor	Biological process unclassified
T2	SS00010779	CCCAGTCTCTGTGAAGATGAAGACGACGAACTGTTTAAAGGGGCAACTCTGAAAGTTGCGAGCCCCAAAG	similar to UP|Q80TU5 (Q80TU5) MKIAA0674 protein (Fragment), partial (18%)	TC183827	7.93971	XM_376903	FK506 binding protein 15, 133kDa;FKBP15	Molecular function unclassified	Biological process unclassified
T2	SS00007796	GGGAAGGGAACGTAGGACGCAAGAAGGGGCTTTTTCGGCTTTCTGCTGCGTAAGAGACGCTCGGGGGAGA	PREDICTED: Homo sapiens similar to KIAA0563-related gene (LOC440472), mRNA	TC52860	7.38441
T2	SS00006217	GCTACTTCTTTTCTGAAGAACCGAGAGATTGGAACACGGGCAGGCAGTACTGCCGCACCCACGACGCCGT	PREDICTED: Homo sapiens hypothetical protein LOC154790 (LOC154790), mRNA	TC177969	3.22764	XM_498242	C-type lectin domain family 2, member L;CLEC2L	Other receptor;Membrane-bound signaling molecule;Other defense and immunity protein	B-cell- and antibody-mediated immunity;Natural killer cell mediated immunity;Developmental processes
T4	SS00010645	AATGGAGATAAGCATAGAGTTCTAATTTCTGTTGTGTCAGAAACAGAGCAGAGAGTGAGAAGCTTCTGAG	unknown	TC199392	-3.44917
T4	SS00010334	GCCGTGTAGCACAGGGAACTATAGTCACTGTCCTGTAATGACAAAGAATATCGAAAAGCATATATATGTA	unknown	TC195943	-4.56113
T4	SS00010228	AAGGATCTGGCATTTCTGCACTGACTCAGATCTCGCATTGCTTGGCTGTGATGTAGGTCTGCAACTGCAG	unknown	TC191930	-4.09028
T4	SS00010432	CTTAAATATCAATGGGTGAAAAATAAAGTTATGGTACAGATGTCCCTTGGTATTGGCAGGGGATTGGTTC	unknown	TC178083	-3.55851
T4	SS00010569	TGGAGTTCAAGACGTCTCATGTTTTCTTTCTCTTTAACAGCCCACCTGCACCCCTGCCTCTGCAATCTTC	unknown	TC56058	-3.50597
T4	SS00010300	GCCACAATCTGCCAGACATGTCTCCTTAAGCTCATCCACTTACACATCACCCATGGCTGCTTTCTCACAG	unknown	TC191073	-3.68777
T4	SS00012966	CAATGTGTTACTAACTTGTTCAGCTGTCAGTTTCAACCATCTAGGCTTTATACTTACCAGCAAGACTACG	homologue to UP|CBF_HUMAN (Q03701) CCAAT/enhancer binding protein zeta (CCAAT-box-binding transcription factor) (CCAAT-binding factor) (CBF), partial (6%)	TC167161	-5.33132
T4	SS00012816	GAACTTCCACATGCCGGGAGAGTGCAGCCAAAAAGGAGAAATAAAATAAATAAAACAGTACACCATAACT	unknown	TC171715	-4.35865
T4	SS00010319	ACTCCTGACTTGCGTGGTTCTAAAATGATGCAGACCATTGTGTCCAGTGCTTACACAGCCCATTTGTATA	unknown	BF079174	-5.88509
T4	SS00012165	CCACCCTGGCTCACAGACATGCCCCAGCTTCATGTACTTTCTGCTTGAATGTGCAGGCGATTGATTTTAC	similar to UP|Q8CD99 (Q8CD99) Mus musculus adult male thymus cDNA, RIKEN full-length enriched library, clone:5830444H09 product:staufen (RNA binding protein) homolog 1 (Drosophila), full insert sequence. (Fragment), partial (17%)	TC165100	-5.83786
T4	SS00010562	TATGGGAGCTTCTAGCAGTCCACTTTAGGCACCCTTTGAGGACAGACTAGGAGAGACAACCTAAAGATGA	unknown	TC56039	-3.43636
T4	SS00010554	AGACACACTGGACGTGTTGGCCAAGTTTGTCCTCATCCTGAGCTAAAGATCTCTAGATCTAACCTCTGGG	unknown	TC191010	3.65451
T4	SS00010536	CTCAGGTCTTATCCACCGATTGCTTCTGCTCCGAAATGCTCATTTTTGTGGAACGCTGGGCACATTAGGT	unknown	TC177506	-5.94718
T4	SS00010540	CTTCAGCTCTCCTGTTTTGGATGTATGTCTCCCATGCATTCTGTCATGGCATCCCACACCTATTACCAGG	unknown	TC56002	-4.2832
T4	SS00013256	CAAATATATACACACACACACATATATATAGTCGTTTTGACATTTTAGGGCCGCACCTGCAGCATATGGA	unknown	TC55558	-3.54298
T4	SS00010329	AGCCCACAGTCTCGACAGCCAGCACCAACGCCTTTAAAGTATAAGAGGCTCGAAACTGCTATAAGCACTT	unknown	TC56070	3.39453
T4	SS00013264	CCCGCAACCTCATGGTACCTAGTCAGATTTGTTTCCACTGTGCCACAATGGGAATTCCCCTAATAGTAGT	unknown	BF702418	-4.20269
T4	SS00010326	CTTTGCACTTCTGTTTGGGAGTATGAGGGTTGGCTGCTCATTGCCCATCTTTCTGGCCGTTGTGGGGTTC	unknown	TC193560	-3.54636
T4	SS00013267	CGGATACGTTAACCACTGCGCCACGACGGGAACCCCAAGGGCGGGTCCTCTTAAAGTCCCTTCTCTCAAG	unknown	TC185192	-3.92842
T4	SS00008839	CCTAGACACGTATGCAGTCGTGTTGAGGGAAAGTCACAATGTCACCTCAGTACTACAGAGTATACTTCTG	similar to UP|O35880 (O35880) Isoleucyl tRNA synthetase, partial (36%)	TC185989	-3.13114
T4	SS00010470	TCCATTTGCTGCATGTGTGCCCCCTCTGACCGCCTCCCCCCAAAAGAAAATCTTGGAGTTCCCGTTGTGG	unknown	TC49893	-5.34191
T4	SS00010579	ATAGATTTCCTTTGGGTGGAATCAACTCCCTTCTCAAACGCTTTGCCAGAAGAGCTGGGGAGACGGCGAG	unknown	TC173356	5.98035
T4	SS00009121	TGGACATTCTCTGGTTTAGCCCCTCCACTCAGCCCCCGGAAGTAGGAACTTACTCTTTCTGCATAAGACA	unknown	TC191720	-5.17992
T4	SS00010200	ACATGGAATTTCCCTTGACTCGCCCCAGTTGGGACTACAACACAGCTGAAGCCTCTGTTCTCTAGGCTCA	unknown	BI304652	-4.7323
T4	SS00013212	CAAAATGTTGAAAATTCTGATAAATATATCTTTGGCGACAACATGTCTCCCCTGCCCAGGAACAGGCACA	homologue to UP|Q87A68 (Q87A68) Protein-L-isoaspartate O-methyltransferase, partial (6%)	TC180997	-4.42768
T4	SS00010551	CAATGGAATACTACGCAGCCATGAAAAAGCCATTTGCAGAACATGGATAGACCTAGAGATTGTTATCACA	unknown	TC56021	-3.99757
T4	SS00010640	CTGGGTTGTTTTCCTCTATCCTAAGGGGTCAACAACATGAGAATGGGCCCCCCCAGCAATGCCTCCCTCA	similar to GB|AAD37465.1|5006333|AF078936 immunoglobulin heavy chain variable region {Homo sapiens;} , partial (11%)	TC175178	-3.34793
T4	SS00010487	TTTGAACGGTCAGACCGTTCTGTGTGTATACCCTTCTGTGTTACTGCACCAGCTCCCACATCTATTCTCC	unknown	TC193131	-3.71371
T4	SS00010550	CTCATTCATTTCTGGTCTCATCAGCTTCCCATGGCCTTATTTATGACTAGTCTGTCAGAAATAGTTCTTA	unknown	TC56020	-3.42544
T4	SS00010585	ATGACTACTACCTGAGCAGGCCATCAAAAAGGGGACCTCCCAGACAAAGTATCAGCTGGCAGACATTCTT	unknown	TC192994	-5.00868
T4	SS00010646	GCCATTTCTAGGGGGTGGTCTCTGTTATGGTAGTAAGCTATAGGATCAAGAAAAAGTTGAGCAAAGTACA	unknown	TC198180	14.4832
T4	SS00010558	CTGGTAAACAAGGACAGTGGATGCTGTAACTGCATTCTTTAGGTTTAGAAAGCTGCAGGAGTGACTGAAC	unknown	TC56031	-3.11891
T4	SS00010597	GGTTAGGAGGTATAATCAATACTGGTCACAGTTTTGTATGAGGACAGATGGGACTAGACTGCGTGTGATC	unknown	TC56176	3.99145
T4	SS00010545	CCTGTGACATGGGATAATCATATAGTTCTGATCCTCTCATCTTCACAGCACTTTCTCCCTCGGTGCCATG	unknown	TC56015	-6.49886
T4	SS00010271	AGCACAGATTGGCAGCACTTGAAACAGAGATGCTCGCACCTGTACCTGTTGTGGTTCGCTGGACTTTACG	unknown	TC174867	-4.90988
T4	SS00010652	ACCATGAAAATGCACTGTCAGTGAAGACTGTAAAGACAGACATAACTTTTCTTGGAGGGGGGAGACGAAT	unknown	TC196678	6.40292
T4	SS00010458	CCCTTCTCTCATCTTTGATCGAGTCTCTTAACTGGACAGCTTTCTGCCCTCAGGCCTCTACACGAAATGA	similar to UP|Q9MYK3 (Q9MYK3) Pregnancy-associated glycoprotein 4, partial (96%)	TC181483	-4.10451
T4	SS00010339	ATTTTCTTAGCATCTAGTTTCTTTGGAACAGAGTCGTCCTGTGAGGGAGGCTGAATCCAGCCCAAATCAG	unknown	TC197564	3.40451
T4	SS00010241	GGGAGGCAAAAATAGGAAGTTTGCTGGTCCCTAGATGTATCACAGGCATTCTTTGCTGTGTTTGGTGGAC	unknown	TC191379	-3.15433
T4	SS00010664	CCTCGTCCCCCAAGAGTTCACAGTCTCAGGGTGCAGGTTCAGATTGTCAGCATATCCCACAAACATGAAA	unknown	TC171470	-3.11592
T4	SS00010461	GCATATCCTAACTGGATGCTTCTGGTTTGGCCATTTACAGGAGAATGATGTGTCTGAAAGCATAACCTGT	glutaminase [Sus scrofa]	TC166246	-4.11802
T4	SS00013265	AACCACTGCGCCACGACGGGAACTCCTGTCCCAAGGTATTTTTTAATTTCTTCTTTGATTTCCTCATACC	unknown	TC56087	-3.87684
T4	SS00010657	AAACTGAGTGGTTGCAGAAGCTAAAGAGGGTAGTGGAGTGTGGCTGCATTATTGGATATGGGTATATTTT	weakly similar to UP|Q6QI34 (Q6QI34) LRRGT00174, partial (6%)	TC191111	-5.49512
T4	SS00010351	TGACAGCAAGTAATCCAGAAGGAGCCTCTCTCAGGGGGCGATAAGCATTAACTATGTGATCCTAGGAGTT	unknown	TC174165	-4.7761
T4	SS00010296	ACAAAAAATTAAAAGAGCGGGCCTCTTTCTGAGTCCTCTTCCCTCCACTTTGGGCTGCCATGGTCTCCTC	unknown	BF078046	-4.59861
T4	SS00010411	TAGTGCACACAGTATCATCAGCATGTCACACAGTGGAAAGAGGGCTGGATTTAGTCAGATTTCCTGTTGA	unknown	AW431374	-4.242
T4	SS00007207	GAACCCCCAGCCTGCAGCCCTGGGAAGACCATAAAATAAAATAGTGCTTTCCACTAATTGTTATCACGTA	unknown	TC188717	-4.2635
T4	SS00009691	GGGCAGGAAGCAGAGACAGTGACCCTGGACTGTACATATACTACTAGTGAGAGTGATTATTATTTGTTCT	rearranged T-cell receptor delta-chain/ Vdelta2-Ddeltas-Jdelta1 [Sus scrofa]	NP275335	-3.62854
T4	SS00010180	CAAGCCATCCAGGACCTCCCAGTCCCAGTGATGCATCACCACCTAAAGATGCTGAGAGTTTAGATGGAGG	UP|O02839 (O02839) Membrane cofactor protein, complete	TC167890	8.00335
T4	SS00011984	ATACATACCCCATCCATCCTTCCTGTTCACTGTTAAGTTATGAAAGCTCTTGCACTTGCCTTTGATGTGG	unknown	TC169307	-3.21009
T4	SS00007505	GCCCCCCAAGAGGCAGAGGCCAGAAGTTACTCCATTTAATTTAGTGCGTGTAACACCCCAAATTAAAGGA	UP|Q7TH71 (Q7TH71) Nonstructural protein Npro (Fragment), partial (5%)	TC165398	-3.21684
T4	SS00011059	AAGGCCAAGAGCGTGTCAAGAGACACTGACTGTATTGTTATTTAACCAAGCCAATGCCAGAAGCCATCCT	unknown	TC165477	-3.23581
T4	SS00012046	TCTGTGTTCCTTGCGGTGTGAGATTAGGCTCTGGCACCCTCCCACAGTAGCTGGTAGCTGAACTAGAAAG	UP|Q801L3 (Q801L3) Protein tyrosine phosphatase non-receptor type 6 (Fragment), partial (6%)	TC164458	-3.11796
T4	SS00011640	AAAAGGGACATCCTCAACTTACTTTTTAAGGCTAGGACAACCTGGAAAACAAAACCTGACAATAGGAGGA	unknown	TC52952	-3.22872
T4	SS00010741	GTTGCAGATGCGAGTCAGGTCCAGTGTTGCCACCCTGTGGTGTAGGCTGTGGCTGCAGCTGTGATTTGAA	homologue to UP|Q813L6 (Q813L6) Transporter, Drug/Metabolite Exporter family, partial (5%)	TC189914	-3.11163
T4	SS00012902	ATCCTAAACCAAAGCCCCCAGCAAGCTATTGGAGATGTATCGTATTTCTGGGACTTGTCCCCAAGAACTT	unknown	TC190847	-3.12368
T4	SS00012030	CTTGTGACCGCTGTCGTCACTGTATGTTTGGTAGCAAATAGTCCATGTATCCTTGATAAGGTTTCAGTTC	unknown	TC181213	-3.10608
T4	SS00011721	AGGAAGAGATGGGGATTGATTGGTGGCTAAGAAAGGGAAAATCAGAAAGAAGGACCTGAATGCCCCTGAA	unknown	TC189447	-3.23496
T4	SS00012485	TGTCGTGTGGGTTGGAAGGGCAGAGAAAATGAGAAAACCTGAAGGGGCATCAAAACTAATGGCGTGGGTC	unknown	TC192411	-3.10957
T4	SS00012930	CCAGGGCTCCGTGATGGGTGCTGGACATGTGGCTTGAGTGGCACTTACGTGGGGGAAATTTTCCCTTTCG	unknown	TC178418	-3.11722
T4	SS00007372	AGAGTTGGTCATTCCCCAACCTGCAATGCTCACATTTAATGGCCAGCATTTGCTCTTTCAGTGCTGTGCT	homologue to UP|Q94QQ4 (Q94QQ4) Cytochrome c oxidase subunit III (Fragment), partial (5%)	TC166635	-3.13985
T4	SS00007105	AAGAGCAAGATTTTCCTGTTCACTAGGGTGTGCTGTTTGCACTGACCACCAGGTGGTGCCATTGTGCTTT	similar to UP|Q6TUE7 (Q6TUE7) LRRGT00097, partial (3%)	TC183765	-3.16704
T4	SS00007699	GTTTTTATCCTTGGGTGGCTTTTGTTTTATAGAGCTGCGATATGACCTGCCAGCATCATACACGTTTCAT	unknown	TC52268	-3.16726
T4	SS00013288	GTTTTCCCTGGGGTTTTTTTGAAAATTATTTGTTTGGTTAATGGAAATTAACCCCCCTTGTGGCTTGGCC	unknown	TC176242	-3.17244
T4	SS00011583	CGCCCTCGGTTTTACTTATGTTCCAAGTTTTCAGGCCCTCTGCTAACCAGCCCCGTCCCGGTGACCTCTC	unknown	TC52486	-3.17266
T4	SS00000439	TTGCTCTACAACAGGACAAGCATCTTTTCTAACAGTGACCTTCTCTATGGGTCAGGGACTGGCTTCAGGT	unknown	TC58711	-3.17568
T4	SS00012037	GAGTTTGCACTTCATGCGTGAGGGGCTCTCAGGTTTGGTGTCCGGCCATCCCCCAGCCTGGCGTTCTGTC	unknown	TC182867	-3.1488
T4	SS00011462	ATATGTAACTCTCATCCTAAAAGTTGCCACAAAGGCTGAATTGGAAGCTTCATGTCTGCATGAAATTTCC	unknown	TC185805	-3.14537
T4	SS00011969	TACATGTGTCTTTTCTTACTCAAGGTCATTGCCCTTCATGCTGTTACTCTAGAGGGGTTTACCGATGGGC	unknown	TC188364	-3.14001
T4	SS00012511	AGATTTAACTTTGGCTCACCAACCTTTCTAACACTTAATTTCAGTGATGGCTAGAAGTAGGCCTGAATGT	unknown	TC169037	-3.12431
T4	SS00011381	TGACTGACTTGTAAGAGTTGGGTTGATTTTTTTCCACCCTGAGACTCACCCACCCCAGGACTGCCCAGCT	unknown	TC173494	-3.13741
T4	SS00012442	CCTGACATCTACTCCTCTACTTGAAGGATAAGGAAGAAGGTGGTCTTTTCCCCTCCCCACTTTCCTTGGA	unknown	TC187668	-3.13563
T4	SS00007960	ATGCCCCACTGCCCCCCCACACACCCGAAAGAGTATCACTATCTAAAGTTAGATATGCTGTTTGGTCCTG	unknown	TC53826	-3.18788
T4	SS00011391	TTGTCTATCTAGTTGCTCCCATTGGCTTGTGAACATGGAACATTGAACTCGGTGGCTCTGCACAGAATGG	homologue to UP|API4_SOLTU (Q43645) Aspartic protease inhibitor 4 precursor (API-13) (PI13), partial (5%)	TC165553	-3.19391
T4	SS00012376	CAGCTGAGGTTTCATCATCGTGTGACTTGAGACTCTGAGACCTTTGGATAAATTCCCCGATGTCCTTGGG	unknown	TC188513	-3.12996
T4	SS00012026	CAGTGGTATTCTCCAAATCACTGCAGCTACAGTACAGAAAATCATCTGGAGCAGTACCAGGAAGAAAGCA	unknown	TC190532	-3.19604
T4	SS00011732	GGTCAGTGGTTCCAGCTATGACAACCCTCAGCATTGAAAGCAGCGCAGGGAGAAGCACTGAGTTGGTCCC	unknown	TC173203	-3.19905
T4	SS00010253	CAGATGTTAGTAGGTGGTCTGCCTGCCCTGTGTTGGCTTCGACCGATGGGTCTTCATTCCTGCCTTGCCT	unknown	TC193628	-3.20461
T4	SS00011749	CGGAAAAAAGGCATCAAAGGGAAGCTTCGTCAGCATCGGGACACTTTATTCCTCAGGACATTACAGGCTA	unknown	TC53760	-3.42609
T4	SS00012012	AGCACCCAATAGCACAGCACCCACCACATCAAATGACCAGTGCTGACCGCCCTTCCGGCCTGGAGTCCCT	weakly similar to UP|Q6Z1Z7 (Q6Z1Z7) PWWP domain protein-like, partial (9%)	TC162144	-3.46112
T4	SS00013287	TTCTCTCCCATGGTATGATGTAAGGTCTATAATGTCTTGTTTATCACATCACCTAGAATGGTGTAATGCC	unknown	TC61313	-3.44656
T4	SS00011496	TTTCCCTTTTTAAGGTCTGGAAGAGACTTCTTTGGGGAGCCTCTAAAAACTCTTCACTGTGGCCTATGTG	similar to GB|AAB91537.1|2697022|RNU82623 cytocentrin {Rattus norvegicus;} , partial (3%)	TC184734	-3.44587
T4	SS00011702	TCCTTACCCTTGCATACCACGAGAGGACTCCGACTCATCTCTAAAGTAAGGATTGTTTTATCATTCTTAA	unknown	TC189517	-3.28036
T4	SS00009015	GTGTGACTGCTGTGCTTTATGTCCCCATACCAGAATGCCAGTTGTTCATGTGATCATCCACTTAAAAGGC	UP|Q96GN6 (Q96GN6) EIF2AK4 protein (Fragment), partial (3%)	TC171681	-3.43125
T4	SS00011819	AATCATCTTGTTCAGATGGCTCAGGATTGTATTTCTTTTGCTTACCCTGTGCTCTTGGGTTCTATAGTAT	unknown	TC167762	-3.41183
T4	SS00012989	AAGCAGCCCCACTTGGGCTTTTCAGCTGTGTCAAACATGAATCTAAATCCCCACAGAGTACGGACAATTG	homologue to UP|Q7PG82 (Q7PG82) ENSANGP00000024412 (Fragment), partial (10%)	TC184242	-3.40422
T4	SS00010660	GTAGGTTGTAGATATAGCTTGGATCAGGTGTTGCTGTGGCAGTCCTCAGCTGCAGCTCCAGCTCAGCCCC	unknown	TC172396	-3.39759
T4	SS00012693	GACGCTGTCACCTGTATATGTCAACTGACAGCTTCCAGACCAATGCAGAAGCCGTCGACAGCTGACGTGC	unknown	TC175344	-3.39555
T4	SS00008039	CATCCAGTGATTTTCAGATGCAGAGTGGATGGGGGCTCTGAAAACTGCATCTTTTTAACAAGCACCTCTA	homologue to UP|Q24497 (Q24497) Bkm protein (Fragment), partial (26%)	TC196094	-3.55738
T4	SS00012002	TGGGCGGTTTCTGCTTTTGATCTCCTGTAGAGACGGTTCCCAACCACTCTCAGTGGCCCTGTGTTGCCCC	unknown	TC55822	-3.53979
T4	SS00012499	TTAAAAATTGTACTGGCAGGAATACCTGTGGCAAGGATCCGAGGGTGTTTGGAACGATACCCACCCAATC	similar to UP|Q6XNL7 (Q6XNL7) Polyprotein (Fragment), partial (3%)	TC165174	-3.53658
T4	SS00011571	GTGGCTGCCTCTGGGCTTTTACAATCTGGAGCTCAGCTGCTCTAAGAAGCTACGTACTCTCGGGTAGATG	unknown	TC180294	-3.52539
T4	SS00013012	AAAATATGTTAAGGTCAGGGGACAAGGGCAGTAACTGTCACCCACTGCTGCTGGCAGTGCAACTTGATTC	unknown	TC188037	-3.47476
T4	SS00010245	GCAAGGAACACTAATTATTGCTGTGGTTGAGGCTAAATGCCATGCTGGCAGTTGTGCTTCACAGAGGTGG	similar to UP|Q6J6N0 (Q6J6N0) Flagelliform silk protein-1 (Fragment), partial (4%)	TC191874	-3.50066
T4	SS00013078	TGTGCCCCCACTGGGTTGCTGCTCTGTGGGAGTTCTAACCCAAGGATACTACCAATTTCAATTTCTAGAA	unknown	TC64293	-3.49856
T4	SS00011978	AGCCAGTACAGTTAGGGCTTTAAAAGGATAATGCATCTTTAAATTCTGATTGGGAAGTGGGATGAGGGGA	unknown	TC172094	-3.48934
T4	SS00012792	ATGTTAGCGTATGTCACTCTCCTCCATCAAATCACGATCTCATGATGAAAAGGGCTATGTTTTATTCATC	unknown	TC194883	-3.48441
T4	SS00011947	AATTGTAGGGCTTAGATCAGTCTAGGGTTTTTCCACGACTGGCTGCAGAGGAACTCTAAGCTCTCCGTGG	unknown	TC189443	-3.4836
T4	SS00012951	TCACTTCTAGACACCTGTCCTAAGGCATGTATAAAATTACATCTAGAGCCAAAGATTCTCTACACCTAAG	unknown	TC172588	-3.4811
T4	SS00008202	AGTGGCAGGATGCATAGGAACTTTAGCTTAGTCAAAATCCAGTCACCTGCAGGCGTGACCTTGCTTGTCT	unknown	TC192435	-3.37818
T4	SS00012371	CCTTATGTAGGCCAGATGTTCAGCTTCTGGGTTTGTGAAGAGTAAAGTCTGCCATGCCAAGAACCCTCAG	unknown	TC184796	-3.2658
T4	SS00011350	GCTCTTGGTCGGGGAGGCACAAAGCACACACAGCACACAAGAAAGCTTCCACTAAGGAAAAGAAAATGAA	unknown	TC171255	-3.39208
T4	SS00012172	TTTGTGGCACACGTGTCGCCTGTTCAGTCGGGCTTTCCTGGAGAGAATGCTTTATTTAAGCCATTAGGCA	unknown	TC57649	3.10029
T4	SS00012955	TTTTAGTAAACTTGTGTAATCTATTCCAAGCTCTTGGAAGGGGTAACAGTGACCCACCTCCTGTTAGTGC	unknown	TC170680	-3.2835
T4	SS00011117	CTTCTGTCCCTGGATGAGAACCCCCAAAGGATGGCTGTTTATGCATAAAATAACCCCTTGTTTTTGCCTG	weakly similar to UP|O07192 (O07192) PROBABLE CONSERVED INTEGRAL MEMBRANE ALANINE AND VALINE AND LEUCINE RICH PROTEIN, partial (3%)	TC168375	-3.28771
T4	SS00009526	CCCCACTCAATAGTGTAGCTTAACATGCTGAGTGAGGCACATTCCCCTATGGAGTGTCTGTATCACTATT	unknown	TC195745	-3.2696
T4	SS00012280	TGGTGCCAGATAAGGGCCCGCTCTGTCTCCTCGCCACAGTAAGGCTCCTCTGTCCAGTGTCCCAAATAAA	homologue to UP|Q8Y2E4 (Q8Y2E4) Probable PROLIN-rich transmembrane protein, partial (5%)	TC168219	-3.302
T4	SS00012180	AGGGCTGTGTGTTGAGGTTACTCTTTTTTAAAAGTAAGAGTCCGCCTGGCCCTTGGGTGGCCTTTGCAGA	weakly similar to UP|STHA_PHOLL (Q7MBG9) Soluble pyridine nucleotide transhydrogenase (STH) (NAD(P)(+) transhydrogenase [B-specific]) , partial (5%)	TC164459	-3.26053
T4	SS00011192	AGCCAAATCCTTGCTGAAGACTGGTTGCAGCAACTGAAGAGTGTTGGTAAATGCTTTGTGTGTTTTTATG	unknown	TC188344	-3.26002
T4	SS00010855	AATGTGGCTGCATTCTGGTCCTTCAAGACTTTGTGTTTTGGATTTAGTAGTAGGCTGCAGTTGATCTGGT	unknown	TC162090	-3.2599
T4	SS00007767	CATCCTTGTGGCCTGAGTTTAGTGTGTAAAGATGCTCCAGGGTGAGTCTTAGGCAGCTTCGCTTGCTGGG	homologue to UP|Q94QQ4 (Q94QQ4) Cytochrome c oxidase subunit III (Fragment), partial (5%)	TC166635	-3.25632
T4	SS00011120	CAGGAAGTTAGAAACAAGTCTCAGAGTCTTTCTCCTGGGGGTCCCTCTTCCCCTGCACCCTGGATTTGGG	unknown	TC170257	-3.25402
T4	SS00010648	AAAAAAGAAGTACAGCTGTGGATTTCAGTTCATTCCCAGGTGTGCCCACTGCCACCATCTGATGCCAGGA	unknown	TC195469	-3.34139
T4	SS00009506	AAAGTTCTACCTCAGCGAATTCGGGAGCTTGTCCCAGAGTCTCAGGCGTACATGGATCTCTTGGCTTTTG	UP|Q92925 (Q92925) SWI/SNF complex 60 kDa subunit, partial (10%)	TC197582	-3.3766	NM_003077	SWI/SNF related, matrix associated, actin dependent regulator of chromatin, subfamily d, member 2;SMARCD2	Chromatin/chromatin-binding protein	Chromatin packaging and remodeling
T4	SS00012191	CACATTCAGCCCATGACCACAGATTGCCGACTCCTGGGAAGATATTTAGACTGGCTCAAATATGAACCTG	similar to UP|Q6UWZ6 (Q6UWZ6) Disulfide isomerase, partial (29%)	TC183356	-3.35664	NM_018981	DnaJ (Hsp40) homolog, subfamily C, member 10;DNAJC10	Other isomerase	Protein disulfide-isomerase reaction
T4	SS00010992	GCAGCCCTGCTAATCAGGTACCCAGCATTGCTTATCAGTTCTGCTTCTGTAACCTTGCTTGCTCAGTTTC	UP|Q03487 (Q03487) Actin bundling protein (Fragment), partial (5%)	TC165360	-3.34933
T4	SS00010687	GCTGTGACCCCTTTCCTGGGGAAACTAAGTGCCAATGAGCCTAGAACACTAACTCACTTTTCCAAGTCCT	unknown	TC49096	-3.37954
T4	SS00012174	ACATCAGAAATGCTTGCCTCTCTGAGTAAAAGTGTATCTTTGAAATGAGCCCCCAGAGGGAGCACTTTTA	unknown	TC185473	-3.33287
T4	SS00012978	TCCAGAGAGATGTCTTGAGAACAAACATCAGACCACGAGGGACATTCTGGTTGGAAAGTCACTCGTCTTC	similar to UP|Q6NMV1 (Q6NMV1) GH02327p (Fragment), partial (14%)	TC173771	-3.33096
T4	SS00011543	TGGGTTCCCTGTGACTGGATTTGCTTGGGTTGGACACAGATACCAGCTTGCCCTGACAGGAGTCAGTACT	similar to UP|Q89KM7 (Q89KM7) Possible Copper export protein, partial (4%)	TC191370	-3.32536
T4	SS00011178	GGGATAATCTTCACATACCAAGATTGTTAATTTAACTGCATCCGTGCAGTCTCTTCTGCCCTGGGACAGT	unknown	TC170798	-3.31273
T4	SS00006937	TGAGGACTTCAACCCTAGAGAAGGAGCTGCTGAAAGGAAGGCCTCCGGGTCGCTGGAAAGGATGAGCAGT	unknown	TC48139	-3.30515
T4	SS00009575	TCTTAAAACAGTTGTACCTGAGGCAGATGGCTTTTCAGGGTTTCTTCTGGCTTTATGACGTCACAGTCTA	unknown	TC174883	-3.35006
T4	SS00011361	AAAGTTGACCACTGTTCACTGCCCACGTGATCAGTTGTAAGATTACAATGCTGCATGCTAGTTGGTTACA	weakly similar to UP|STHA_PHOLL (Q7MBG9) Soluble pyridine nucleotide transhydrogenase (STH) (NAD(P)(+) transhydrogenase [B-specific]) , partial (5%)	TC164459	3.08813
T4	SS00012879	GTAAACATCATTGCAAAGCCAGGTGTAGAAGCTCAGCTAGGTTTATTACTGTGCACGAGAGTAAGTACCT	weakly similar to UP|LEPA_XANAC (Q8PMV3) GTP-binding protein lepA, partial (4%)	TC188308	3.70189
T4	SS00008994	AGCAACTTTAACAAATGGGCCGGGGACTAGCGTACGTGGTAGTGTTCTAGAAACCCGCGGTAATCACTGA	similar to UP|CRAB_TURME (O12995) Alpha crystallin B chain (Alpha(B)-crystallin) (Fragment), partial (29%)	TC189750	3.70373
T4	SS00011283	CCAGTCCGTTGAGAAAAAACGTGCCAACGCTCTCTCCTCCTTCTAAACCTCAGCTCTCGGAGCAGAGCGG	unknown	TC50746	3.67376
T4	SS00010338	CTCTTTAGGGGGTCTTCCCCTCAAGCCGCTAGGGGAGCAGGTTGTGTCAGAATCACAAGAACCCTGGAGT	unknown	TC190696	3.7107
T4	SS00011800	GTAGCGCTAGAATTTCCTACCCTATTGTCCAAGCTGCTTTCTCCCAGAAAGGGGCTAGCAATGGTGACAT	similar to UP|O50155 (O50155) Proton-translocating ATPase, b subunit, partial (8%)	TC171132	3.7709
T4	SS00013090	CTGACACGGCGCTCGTCGTCTTCATCTTCGTCCGCGTCCTCGCTGGAGAC	unknown	TC59831	3.77543
T4	SS00000865	TGTACCCAATTTTATTCCATAATCACTGTCAAGCCATCAATTACAGTCCGTCCGGCCTCCCATGGGCTGT	weakly similar to UP|Q9TUG8 (Q9TUG8) Dopamine receptor D4 (Fragment), partial (19%)	TC182000	3.77703
T4	SS00012990	ACCCAAGAACTTGATCTTTTGAGGGAAATCTCAGCCTTTGAGGACATTTTGACCAGCGGGGGTTGGGAGG	similar to UP|Q93107 (Q93107) Myosin I heavy chain kinase, partial (3%)	TC186105	3.59543
T4	SS00013072	GTGGAGCTTTGAGCTCGAGGCCTCAGTACGTGTGGCTTTAAAAACGGTGCGTTCGGAGGTGCCCGAACCT	homologue to UP|Q7RTX9 (Q7RTX9) Monocarboxylate transporter 14 (Solute carrier family 16 (Monocarboxylic acid transporters), member 14), partial (18%)	TC173582	3.57188
T4	SS00013038	AGTCCCAGTTGCTGCTGGCAGTAAAAGCAACCCAAGTGTCAGATCACACAAATTATAGGGGCATGTCTTT	unknown	TC168010	3.57324
T4	SS00012059	TAGCTTTGAAAAGGGTTATTACCCTGGGCACGGACTGAGTCTCACCTCCCAACGGACTTAGCCCTGTGAA	weakly similar to UP|Q985S8 (Q985S8) Probable biotin synthase, partial (13%)	TC164660	3.57728
T4	SS00011449	TTTTCTGCCAGTGGATTTAAAAAACTTTTAGTCTGCAAAATGAGGGGAGGGGTCAGAGCATGTCCTAGTT	UP|P79281 (P79281) Pleiotrophic factor beta, complete	TC182119	3.57816	NM_002825	pleiotrophin (heparin binding growth factor 8, neurite growth-promoting factor 1);PTN	Cytokine	Ligand-mediated signaling;Cell proliferation and differentiation
T4	SS00007281	GGGCTGTTCATCACGGCTGTGGCAGCCTGGTACGCAAAGCCTTTTTGGAAGTAAAGGTTAAGAGGTGTGC	unknown	TC170599	3.67504
T4	SS00007844	CTGCTCCTTGCTCAGTGTAGTGTCTTGAAAGTGAACATGGTGACAGTACTTTTAAAATAAAGGTACACAA	unknown	TC195690	3.84593
T4	SS00011242	ATCTTTACAGTACTGGAGCAAAGCGCCCTTTTGAAAGAACAGGGAACGGCAGACTAGGGGCGTGAGAATG	unknown	TC50427	3.59665
T4	SS00007112	TTTGCCCATTAGAGCCCAGAAATTATCACCCACGGCTCCTGACCTCATCCTGTAACCAATGTGCTCTCCG	unknown	TC188094	3.62636
T4	SS00011438	CTGTATGTGTATCATTGCCATGCAGATCCAATAGGGTTGTTGTAAGCACACTAATTAGTCATCCTGAATT	unknown	TC51663	3.6297
T4	SS00012878	TCTTCATGAACGATGGATCTGCCCTAGGAGTCCTGCCTGGGAAATGCCCTTCTCACGGGAGACCTCTGAG	similar to UP|Q6P9A1 (Q6P9A1) Zinc finger protein 530, partial (3%)	TC196042	3.62995
T4	SS00011152	TTTCTAGGAAGCCCCTTTCTCGGGCCTTCGGTGTGCGGACACTGCCTCCGGTGCCCACGATGCTTCAGTC	unknown	TC49875	3.66057
T4	SS00009312	GTGTGCATACCTGTACATAGGCTTAGTGTCTCAAAGCAGAGGGGCGATATTCGGCCATCGGATGTCCCCG	similar to UP|Q28336 (Q28336) Oxytosin receptor (Fragment), partial (6%)	TC176720	4.292
T4	SS00013043	TTACATCTCGGGATGGCCGGCCACAGCCCACATCTCTATAGCATTTATAACGGCAGGGGACATTCTGTCA	unknown	TC168601	4.23167
T4	SS00011712	GAGGAAATCACCAGTTAATTGTACATTCTGCACTTGACGTCACAGAGCGAACTGAGGTTACAGTCCTATG	unknown	TC53542	4.23907
T4	SS00012086	AGATTACCTGTCACTCACCTAGCATTTAGTTACTTTGTTTAGGCAAGGAAATTACAGGGTATCTCCTCCC	homologue to UP|Q7WNN0 (Q7WNN0) Inner membrane component of ABC transporter, partial (6%)	TC166188	4.28291
T4	SS00009409	GAAGGAAATGAGTTTCCATCTGGGAACGTGCTCTATCTAGAGAAACCTAGATGTAGAACAGCTCAGTGCC	unknown	TC187645	3.77759
T4	SS00011516	CTGCTCTGATTCCTGGAACTGAGAGATAGTAACTGACATAGTTCTTAAGAAGGCTCAGCTGGGTGCCATG	unknown	TC52089	4.2922
T4	SS00010543	GCCAAGTACAAGTGTAGGGGAAACTGTGAAAGACGTGGACCTTTAGCCGATGTCCGGAATAACTTAACCA	unknown	TC196868	4.32053
T4	SS00012968	CAGCTCACAGGCAGGTGCTGGGCTTTGCAAGCCCGAAGCAGGAAAGTTAATAAACCCACCTCCAGCCTGC	unknown	TC175928	4.33976
T4	SS00012536	GATGGATTTTCCAGCGATTGTGACGTCGTTATTGGGTTAAGAGGCTCTAGGAACGAGCCAGCGGATACTC	unknown	TC172528	4.08587
T4	SS00010739	AGCAACGCAGGGGCGGCTTATCAGGTCCTAGGGTTCCCCTCTGGTTCCAGATAGGAGCACAAGGGGAGGG	unknown	TC60805	3.86051
T4	SS00011843	TGCTCCAAATCATTTGAGAGTGTCCCCTGAATGTTCACTCCAAGGTATACAGCTCCTAGCCCATAGCGAA	unknown	TC176101	3.90276
T4	SS00002477	GGCTCCCTTCGAGAAGAGCAACTCCTGCTTTATATATTTGATATGTCGGGGTTCTAGGAGGGATTTGGTG	similar to UP|Q8WWN8 (Q8WWN8) Phosphoinositide-binding proteins, partial (5%)	TC187445	3.90992
T4	SS00010814	CGCCCCTTCGAACTCAGTCTTAAAAATGAATCCAGTTGTTTCGCAGCCAAGATACGGCGCCGGGGGCACA	similar to UP|PLA8_HUMAN (Q9NZF1) Placenta-specific gene 8 protein (C15 protein) (BM-004), partial (53%)	TC184586	3.98285
T4	SS00011956	GCGAGGACCGCGAACTGCGCCGCACCAGAGTGGAAAGCAGATAAGCCACAAACCAAGACCCCTGGGAAGC	unknown	TC55358	4.03935
T4	SS00012591	AAGGCTGATTACAAGGGGAAGAGTAGCTGTCTCCTCCGCGGAGCCACCGGCAGACATGGTCTCATGTTCT	unknown	TC172433	4.2176
T4	SS00012863	GGTAAAGGTTGAAGCCTTTGGAAGTAGATGCCAAAATGTATAGTTGCAAGCAGCAAGCGGTTGGTATAAA	similar to UP|ASP_PLAFS (P13825) Aspartic acid-rich protein precursor, partial (6%)	TC166592	4.14693
T4	SS00012996	ATACTGGCTGCTCTCAGCCGCGCTTAACGCACTTTAGCTCTTAGCTCTCACCAGGGAATTGTAGAACATT	unknown	TC191020	4.17186
T4	SS00012541	CCCGGAGGATCCGTGTCACGCCGAAAGAAAAGGTCTTGCCTTTCCCAAGCCTACGAGACTCCCCTCCCAT	unknown	TC59999	3.8043
T4	SS00011182	GATGGTTGTATTCCTAGTTTAATGTTGAGCACAGGTGGTACCAGCCTGTCTCTGACCCAGGGCGGTAACT	unknown	TC184579	3.99935
T4	SS00012847	AGGTGTTCTAGAAAAAGCAGGATGCAATCAGAGCAGCGTCATAGGAGGGATGGTCAATCTGTGGACCATA	unknown	TC197895	3.16165
T4	SS00012242	TGAACTGTGCGAACTCGGAACAAAGAGGTCCGACCTGTTCCTAAGCCCAGTACCTAACGTGAATTTCACG	unknown	TC58118	3.12364
T4	SS00012378	GATGCCTGCAGGTCTAATCCAAAACCGCAGCGTTCATGACCTGCCGGTACTGTTAAGACTATGCTGTTCT	unknown	TC186850	3.12744
T4	SS00009354	CCTTCCCACTTTAATAAACGGGCTAAAAGACGGATCCAGCGGAGAGGATCCATCTCAGAGCTCAGAATTG	similar to UP|Q6S3G1 (Q6S3G1) Extracellular calcium sensing receptor, partial (5%)	TC195826	3.13545
T4	SS00010490	TATTAAATGCAGACCTGAAAGTACCAGCCGTGCTAACGGTAAACTGCCTGCCCAGGGACAGGGGCGCTGA	unknown	TC52805	3.16032
T4	SS00008925	AGGGTATATCCAAGAAGGGCTTGTCGTATCGAGCTGAAGGGAGCACCTCCCCTGAGCAGAGTGATCAAAA	unknown	TC186063	3.11619
T4	SS00012976	AAGTATTAACTGACTGGCCGTTTTTATTTCAGTATTAACACAGTGTCTTGCCAGCGTTGGAGTCAATGTA	unknown	TC187623	3.16463
T4	SS00003584	AACCTGGACCAATACGTCAGTAAGAGGTACCCAGGCCTGGTGAAGATCGTCCGCAACGGCCGGCGGGAAG	homologue to UP|Q9GM01 (Q9GM01) UDP-GalNAc: polypeptide N-acetylgalactosaminyltransferase, partial (27%)	TC178048	3.18252
T4	SS00013285	TGTCCAGGTCAGGAATTTCCCGGGTCGACCCACGCGTCCGAAAATAACTTAGAAATCATACTTTTCTTAC	unknown	TC60069	3.18969
T4	SS00004161	CCCAAGCACTACATGTTGGCTGCTGCCTCCTCTGGAGCAGCCGCAGTGATGCTGTTACTAGTGAATTTAG	weakly similar to UP|Q8CEH0 (Q8CEH0) Mus musculus adult male hippocampus cDNA, RIKEN full-length enriched library, clone:2900001H06 product:sodium channel, voltage-gated, type I, beta polypeptide, full insert sequence, partial (35%)	TC184563	3.2037
T4	SS00012461	TAACCTTCCCGGCCTCAGGTTGCTCCTCTGTTAGGGCGTGAGAGGACTAGTTTTTCTGTCTACACACACC	unknown	TC168605	3.21509
T4	SS00012289	GCAGCCCTGTGGCCCTTAACACGGATTAGAAGAAGATTCTGAATCACGCTGAAAACGATTTGCGTCCCCT	unknown	TC58416	3.56234
T4	SS00010420	AGAATAGATCAAGGGCTCTTAAAGTGTTATGCTTAGGACATTTTCAGAGGGGCTGCAATGTCAAAACTAT	unknown	TC195931	-3.08043
T4	SS00011743	AGATCAGAATGAAAGAGGGATTCGTTAGGAAGCCCCTGGGCAGAGACCCTTGACCTTGAGAGGCTGTTTC	unknown	TC187526	-3.10082
T4	SS00011219	CATGCTGATGACTAAACCTCCCAGATCATGAATGTTAGGGAGAAAAACACTATATCACATCTCTGCTTCC	unknown	TC185539	-3.10068
T4	SS00010846	GAACATACCCTGAATAATTTTACACGAATTTAGTGTGGCTTCAGTTTGTTACCTCTTCACCCCCTCCATA	unknown	TC162240	-3.09849
T4	SS00013242	CCCACCATGATGGAATCAGGTCGTCTTTGAGAATGGAAATTGACTCTGCAGACTTTGGTTCTGTATTTGA	unknown	TC167794	-3.0971
T4	SS00007587	GGCCTGGCCTATGTAGTGATTGTATGCCAGAAATGCAGTTATACTCAGATCAGTGATGTTCTCTCTCTTG	weakly similar to UP|Q7ZYV6 (Q7ZYV6) Hyperosmotic glycine rich protein, partial (13%)	TC187417	-3.08379
T4	SS00012866	CCAGGATAGAACTCAGGACCCTAAATTTACTAGGAAATGGCATTCTGTTCACCTCCAGCAAGGAGTAGGG	weakly similar to UP|Q89BE6 (Q89BE6) Bll8209 protein, partial (16%)	TC167604	-3.08338
T4	SS00007533	ATTCTCCATGGTGTGCACGGAAATGTGTTTGAGTGTGGATGTGAAAGAAATCAAGTAATAAAGGATTAGC	unknown	TC172483	-3.08249
T4	SS00012441	TGCGGGTCTGGTCGCGTCAGGTCCTCTGGAAGCCTTTGTTCAGAGAAGAAAAAGTTTCCAGGGTTCCAAA	weakly similar to UP|MURC_BRUME (Q8YI65) UDP-N-acetylmuramate--L-alanine ligase (UDP-N-acetylmuramoyl-L-alanine synthetase) , partial (4%)	TC167824	3.08395
T4	SS00011568	CCCGAGAAGAGTAAGGGTTCGAATCACTCAGCCGAGGTACGGAATCTGGCACCGGGAGACAGTATCAGCG	homologue to UP|Q79FG8 (Q79FG8) PE-PGRS FAMILY PROTEIN, partial (4%)	TC167407	3.1083
T4	SS00009344	TGTGCAGATGCAACCAGCAGGAAAGGTAAGCCCACCAGAATGCCTACATCACCAAGTTGAAAAAAGGACT	homologue to UP|GPS2_HUMAN (Q13227) G protein pathway suppressor 2 (GPS2 protein), partial (18%)	TC171627	-3.08202
T4	SS00010237	TATCGTACCGCGTGGATCGCTAAGCAACAGAGAATTAATTTGGATCGGCTTATCATAACCAGTGCTGAAG	unknown	TC193776	3.38441
T4	SS00012582	TCCGTGCTTCTCTGAGGAAAGCGAAATCAACCCGGAAGACAACGGAAAAGTGATTTTTTTAACAGGAGAC	unknown	TC188648	3.39077
T4	SS00013085	GGCCCGTAGACCACCGCTAGCGCCTTGGTGTTGCCCTGCTCGATGTAGGC	unknown	TC50692	3.39444
T4	SS00010328	GCAGAGAAACGAGACGACCGATTGGGGTTCCAATTTTATTTCCTCGGGGTGGGGTGTAGGGACAGGAAGA	similar to UP|Q9SI74 (Q9SI74) F23N19.12, partial (12%)	TC188698	3.43583
T4	SS00010206	GCCTAAGTCTGGCAAAGGCCCTCAGTCCTTGTCCGGTCCACTTTCCCATCGGAGCGTAGCCAGGATTCCA	homologue to UP|Q7NTQ8 (Q7NTQ8) Flagellum-specific ATP synthase, partial (4%)	TC162168	3.22401
T4	SS00011966	TTGTGCTACATTTATAAAGTCCCTAGTTTGGGTACTTCTGTCTTTATGGGATCAACAGCATGTGATAAGC	unknown	TC188936	3.46473
T4	SS00012120	AGGCGACGGCATGAGTGAGAAAATACCCAGTCTTCTAAACCCCGTCTGTAGATTCAGCCCTCGCTTGGTG	unknown	TC183816	3.37814
T4	SS00013015	TCTCAGCCTGACTCTTGACATTAAAGTGTATGTATACAACATCGCCAGTTAGATAAACGACGTGTGTGAG	unknown	TC169273	3.49323
T4	SS00012905	GCAAAAATCTGAGCGGCCATAACTGCTGCGAATGGTCTGCTACATTAATGTCTTCACACTAGGTCATCTA	unknown	TC62725	3.49465
T4	SS00011095	GCTTGGGCCAAGAAAGTATACTTTCCTAGATGTCATATCAAGTTCACGGGAAGCTTAGCCCCAAACCAAT	unknown	TC49490	3.53996
T4	SS00008437	GAAGAGTGTAGCAGTAAGTCGGAGTACGGAAAAACGATCAAGAACCCAACGGACCATCTGAACTACGGGC	similar to UP|Q9LT74 (Q9LT74) Similarity to late embryogenesis abundant protein, partial (4%)	TC181231	3.54073
T4	SS00011432	CTCGCCCCTGTCCTGAACCATTTCTTGAGACTTGTTTTCTTCTTACCAGAACATTCCACAGATGCAGTAA	unknown	TC186899	-3.10558
T4	SS00010347	TTTCTCTGATGGCCAGTGGCACCCACTATGCAGGCGATAGGCTGTAAGGAAGAAGGCATGCATGTCACCT	weakly similar to UP|LPXK_NEIMA (Q9JVE4) Tetraacyldisaccharide 4'-kinase (Lipid A 4'-kinase) , partial (6%)	TC189154	3.45216
T4	SS00011214	TCTCTGCACATGCCCAGTGGAACACACTGGTTTAGACTCACTTCTGCATGGAAACCATTGCTGTTCTCCT	unknown	TC170657	3.33574
T4	SS00011421	GGACATAGGAAGTAGAGTCAGAGTGGGAAACTACATCTTGAGTCCACTCGTGACTGATGAATCATTCTAC	unknown	TC172592	3.24135
T4	SS00007205	GTGAGCCGGACGCGCATCCAGGCTGCACAATGAACACACACTACTGAGGGCTCTTCTCAGGCACTGGGCC	similar to UP|Q6P1M3 (Q6P1M3) LLGL2 protein, partial (3%)	TC184454	3.27457
T4	SS00012852	TATTCCAAGTTCAGGGCCACACTGGTTGGCCTGATGGTAACAGCTCTCGTAGGACTGGGTTCTATTTGCA	unknown	TC62336	3.28355
T4	SS00012338	CCTTCACCAGATCGTAGTGAAGAGTAGGGGGTGCCCATAAATAGGTGCAAGGTCAGGGGCCTGGCACCTG	unknown	TC188223	3.31332
T4	SS00012566	TTGTTAGTGATAGCTTGAATCTTTGGGTTGGTGACATCCTGAGACCACCCCACTAGGATAGCTCGGACAT	homologue to GB|AAC27378.1|155383|XANXPS XpsH {Xanthomonas campestris;} , partial (8%)	TC190309	3.38136
T4	SS00010994	TCTTAAAGGGGGAAGCATAGGGTGTTCTAGATTCCAGCTTTAAACCCCAGCCATCCAGTAAAACTGGGCT	weakly similar to UP|O92503 (O92503) IE-2=IE-N=AcMNPV orf151, partial (5%)	TC167502	3.3795
T4	SS00012506	CACGCTTGTGAACCGCCGTTTTCCGTTACCAAACCCAAGCAGATTAAATCCCGCTCCCGGCTTCAGGAGC	unknown	TC188124	3.35058
T4	SS00013075	CAGTGGCTCCCGCTGAACCTCACACTTGTGTCCGGAACGGGTCAATGTGGATCATTTAATTCTGGAGAAT	unknown	TC186997	3.36206
T4	SS00012243	GGCGTTGCCAAGGGCGAGAGCCAATAGGGGAGTCGCCAGGGCCGTTTCAAAAATCTAGAGCTAACAACAA	unknown	TC58127	3.36501
T4	SS00011806	AGGGGGTGGAGGTGGGGAGAGGATCCCAGTTTTTTTCCCTATGCATGAGATACATGCGATTTGTATGTCA	similar to GB|CAE81949.1|38636412|BX842680 related to polyadenylate-binding protein {Neurospora crassa;} , partial (4%)	TC180357	3.55819
T4	SS00011939	TTTTAATAGTAAAACAAGGGAGCCTTTTAGAGGTACAGCCTCAGTTTCCTGGTCCCTCTGTGTAAGGCCC	unknown	TC196787	-4.83054
T4	SS00013273	GACACGCAGCAAGTTCCACACAGGCCACCTTGTGATCCCAGCAGCCTGTGGCTGCCCAGAGTGACTGCAT	unknown	TC164239	-3.62807
T4	SS00012823	AGACCAGCAATGGAGGTAGAGGAAAACTGAGCAGAAATTGAGAAAGACACTGTGTACAGGCCACCTTTAC	unknown	TC195305	-4.92781
T4	SS00011001	CATCTCCTAAAGATCTCCCTCCCCCTCTGGTTCATTTTCTGTTCTGATGTCTGTTCCCCCCACACTCACC	similar to UP|Q6J6N0 (Q6J6N0) Flagelliform silk protein-1 (Fragment), partial (4%)	TC181060	-4.91585
T4	SS00011667	GGGACCCTTCCACACACTCCAAGACATAAGATCTGCCTGAATACTGTATAGCCCAAGAAATCCAAGTGGA	similar to UP|Q8YRD2 (Q8YRD2) All3516 protein, partial (3%)	TC185823	-4.90406
T4	SS00012747	ACATAGAATTTTCTCCCCTCTGGCTACAGTACCTATTTGCCCATCCTTTTTCTCCATTTAGGTTGTTCAA	unknown	TC170600	-4.88647
T4	SS00011907	AACTGGAGACCTCTTCTTGTATTCGAGATGTGGCAGAAATGTCTGCTTTCAGAATGTCATACCCCATTCA	unknown	TC172268	-4.99008
T4	SS00011257	GCAGAGCCTCCTCAGACATGGGCTTAACACAGATGGAACCTGTAGTTGTTGTCGTCATAAATACTGGACT	unknown	TC167606	-4.82411
T4	SS00012514	CTTTGTGGGCATCTGTCATGCACGGACACCTGTGTGCTCTGTCAGCAGTAAAGGGCAACTTGTGATGAAC	unknown	TC173533	-4.79498
T4	SS00012937	CAGGAGTATTTGTGGATGAGAGTTTTGCCTGCCTGCCATAGAGAACACTGAACTGTTACCACATTTCATC	unknown	TC178723	-4.79248
T4	SS00007322	AGGTCTGTCCCGGCTGGTGTCCCTGAGCCCCAGTCATAAGGCTCTATGATTTTCTGACCATAATTTATTG	unknown	TC165120	-4.79021
T4	SS00012647	CCTGTCCTTCTGTCACTTGGATTTCTCTTCTAGTCAGCTGAAACAAAGTTTTCCAAGATCATTAAGGTCA	unknown	TC190646	-4.77553
T4	SS00012349	CTGCTGAACATGGGAACTCCGTCAGCCAAGCAGTCTTGATATGCACAAGAACACTCCATGAAGGAATAAC	unknown	TC187748	-4.75079
T4	SS00010689	AGAAAGGTCACACTCCCAAAGCAGCTACTCTATTATGTAACAGACATCAGAAATGACCTGTCCTTATTAT	unknown	TC167511	-5.17481
T4	SS00012736	CTGCTTTTTGGTCCACCTGGTGGATGGAAAATCTTAGCACCTTTGCTGGAAATAGGGCTTGTCAATTTAA	unknown	TC61232	-5.26869
T4	SS00012706	CGGGGCTGTGCTGTCTGGCCCGCAGGACTCAGTGGATTCTCTTTTACTGAAATACGCATTTCAGATATTT	unknown	TC189510	-5.23853
T4	SS00008267	GAGGAAGAACTCAGATGTCAGGGCACAGCTATGATTACGACACTCTCTTGCAATCCAGAGGCTCTCTTCT	unknown	TC168980	-5.23609
T4	SS00011296	ATTCTCTGGGCATCATCTCACCTAGTCAACCCCACGCTACCCCTGACAACCACTGGTCTTTTTACTGTCT	unknown	TC50837	-5.23373
T4	SS00008656	AGTTTCTGCTCCTCAGTTTGGGGAACAGGACTTGCCTAATACAAATCTGGCCCTTTAGCCCTGAGGCCTT	unknown	TC184634	-5.22943
T4	SS00011185	GCAGCTAAGGCGTAGAATTTATGCTTCCTCTCACCTGTGCCGTCTGTCTGTGCCCTCCGCTCCAGTCTTT	similar to GB|CAA62379.1|1143519|MMSIX3GEN SIX3 protein {Mus musculus;} , partial (5%)	TC188984	-4.95035
T4	SS00011503	ACGGATGCGCCATTCTCGGATTGGGTTCTGGCTCCCTTTTCACGACATCGTCTAGCGTCTCCGGAGCCGT	unknown	TC52028	-5.19598
T4	SS00010842	GTTTGTGAATTTGTTGCACTGATGCTGTAAAACCTGGACCCTGTCACAGACGGTCTCTCTGTGTTTTCTC	unknown	TC161969	-5.06654
T4	SS00010876	TTCTGGAGTTCCTGGCACAATCCAGCCCCTATGCCTGTGCTCCCCAAGAATTCACGGAAGAGTATTGGAG	similar to UP|Q17086 (Q17086) Astryp1, partial (5%)	TC162248	-5.05936
T4	SS00007971	CTCATAAAGAGTTTGCCTTGTTCCATGTCCCAACAGCCTCGACAGCCCCAGCAAGGGCTGCCTTCGGATA	similar to UP|Q6H3Y0 (Q6H3Y0) Glycine-rich protein GRP22-like, partial (9%)	TC177529	-5.05097
T4	SS00007083	CAAAGGGTTGGAATTCAATCGCTTGGGAGGGAGGAAGCAGAGAAGGAGCTGAGCTCTAGGATGACAGTGT	unknown	TC165991	-5.03982
T4	SS00006982	GGCTGAGTTGCACCAAGGCTGTAGCTGGGCTACTTGATCTTGCTGTAAGTGTTTCTACAGATAGCACCAC	unknown	TC166361	-5.2073
T4	SS00011530	GCTTCCTTAGTGCTGGTGCTCAGCCAAGAAAGAACATCCTGAGAAAACATCCCTCTTCTATCATCTGTGG	similar to UP|RP9_HUMAN (Q8TA86) Retinitis pigmentosa 9 protein (Pim-1 associated protein) (PAP-1), partial (10%)	TC165964	-4.53604
T4	SS00010720	TCATTGCAGTACTATTTGCAATAGCCAAGATATGAAATGTCCATCGACAGAGCAGTGGGTCAAGAAGATG	unknown	TC56901	-4.51983
T4	SS00011061	CTGTGCCCTATTTTCACCGATACACAGCCAACAGGAGGAGAAGCTCGTTTACTATCCATCCTTTCCCCAA	unknown	TC49277	-4.44956
T4	SS00012742	CATACCCAAAGGCTGTTTCTCCCATCAGCAGTGCCCTGCTACGGCTGCATCAGATTGCATACATCTTCGA	unknown	TC177221	-4.44804
T4	SS00008582	GGAGTCCTGGGCCCTTTTGACTCCTTGAGCAAAGGCTGCCACTGATGTCCCCTGATGAAGGAAGAGCTGG	unknown	TC187902	-4.43054
T4	SS00012418	AAGAACCTGTGCCGCATGAGACCTGATTTTTGACCTTGTAGGACCCTCAAGAGGAAGCCCAGCCAAGACC	unknown	TC185893	-4.42946
T4	SS00012128	ACATCTCAGATATCGGTTGGTACGTCCTCTGCTGTTCTCCAGGTTGGCCTCACTTATTTGAAACAAGCCC	unknown	TC185226	-4.73461
T4	SS00010213	TGCGTTCTTTTTACCCTGGACACTCTCTCGTCTACATTTCTGGTTCTCCCCTCGTGGTGATGAAACAACC	unknown	TC194574	-4.38467
T4	SS00011663	TTTTTCTCCTCAGGCCTTCAATCCCTACTGTGGTGGGCAGTTTTCCCCCAGGGATCTGCTGAGCCCAGTT	unknown	TC172830	-4.37653
T4	SS00008835	TTAAATCTTGGTTTCCCCCATCCTTCCCATCCCTTGAATGGACTCAGAATTGTCAGCTACCTCCCCAGGA	unknown	TC166668	-4.34725
T4	SS00010901	TGGGGGTGAGTGACACCGTCACAGGCACTGCCTGACTGACCTGGTTTTATAGGCAGATACTTTCCAGATT	unknown	TC47886	-4.34246
T4	SS00013081	GTTTGTCTTCTCTGCCCCGTTTTTACATGAGTGATAGCATATCCCATACATTCTTCTGCTCCTCACTTTT	unknown	BF079229	-4.33635
T4	SS00012569	AGACTTCACCACCCAGGTCACATACTTCTCAGCCTTTTACGAGCCAACAGACTCAAGATTGTCCACAGTT	unknown	TC186952	-4.38741
T4	SS00011822	ACCACGGTCACTGTGCCAAACCAAAGAGCAGCTGCAGCTCAGTGGTCACTAAACATTCACTGCTTACCGA	unknown	TC185629	-4.61922
T4	SS00013262	TTTTTGTGCATGGTGTGAGGGTGTGTCTAGTTTCATTGCTTTGCATGCAGCTATCCAGGTTTCCCAGCAA	unknown	BG609351	-5.27501
T4	SS00011673	ACAGAACATATGTGGACAGGGTCTGTGTGTGTGTAGAAACTTCTCTCCCCTGAAAGTGGTACCGGAATGT	unknown	TC169216	-4.72215
T4	SS00013271	TCCTGACTGGAACATAAGGCCATACACCCTACTCCCAGCTGCCCCCTGTGCCCTCTGAGACCCCCCTCCT	similar to GB|CAA67147.2|11414808|HSVASP413 vasodilator-stimulated phosphoprotein {Homo sapiens;} , partial (6%)	TC163003	-4.72088
T4	SS00011294	CTGGAGGTAGCTCTCCTTCACTTCTGCTCCCCAAGTCTCCCTCAGTCTGCCCCCAGCCTCCAAATTCCTC	unknown	TC171856	-4.71028
T4	SS00011521	GCATTTGTGTGCCTGGAGAGTCTTTAGGCAGCCATTTACTGAGGGGAGGGGCTGTGATCCCACCTGGGTT	unknown	TC162779	-4.69599
T4	SS00010953	TCCCTTCACTGTTTGCACAATGCCTTGGGGAGTGAGTGGCAGGAATGTGGGCTGAACCCAGGGCCAGCAT	unknown	TC48446	-4.68512
T4	SS00011049	TTGTAAGTGCAGTCCTTTCACGTTCACTTGCTACTTTACCCCCCACCTAATCTAACTTAATATAGAAAGC	similar to UP|Q8RHK9 (Q8RHK9) Cobalt transport ATP-binding protein cbiO, partial (6%)	TC165046	-4.55013
T4	SS00012871	TTCTCAGTTTGTTTTCAGCACAAAGGGTAACCAATGCAATGTGGAAAATCATAGTCAAGTGTGATGTGTC	unknown	TC188737	-4.62007
T4	SS00010462	GTAGTATCCCCTTGCCACAGGGGGACAGACCAGTGACAAAAACCTCAGACCATTACAAGGTAACATGAGT	unknown	TC166820	-4.55032
T4	SS00011672	AAACTCCTAAAACCAAAACCCAGACAGACAAAAGCAGGTACTCAGCCCAGCTCCTCAATACTACATAGAA	unknown	TC53196	-4.61536
T4	SS00011766	ATTCACAGCATCTGCAGGGATTGCTGTGTCCCAGAGGAAAGTATGTCAGATTTATTCAGTAGATCATAAT	unknown	TC197321	-4.59841
T4	SS00011514	AGGTGAAGCTGAAGCCCAATAGGCAGAGCAACCACGTTTTCAAAACACCACTCAGGTCATGTGGTCTGTG	similar to UP|Q6UW78 (Q6UW78) DSLR655, partial (53%)	TC166703	-4.55618
T4	SS00010828	AAATGGCAAGGCTCACCAGGAAAGGTACATATACAGTAAAGATATGAAATCATCCAGGCACAATTATACC	unknown	TC164880	-4.72547
T4	SS00011277	TTTGCTCCAAGGCCTGAGTTGCTTGCTTCTATGCATCAGCATTGTTCCCAAGAACCCAGCCTCCTTCCTG	similar to UP|Q9VI94 (Q9VI94) CG32467-PA, partial (11%)	TC170137	-6.05501
T4	SS00008829	GCTCTGCTCAGACTGATGCCCAGCCTTCCCCTTCTCCACCTTTTTAATAAACGCAAATGCAATATTTTAG	unknown	TC170371	-6.16348
T4	SS00010958	AGCTATCAGGGAGTTCAGGTCCATTAAGCATTAGCTGCCCATCCTGCTTGCTTGACATCCTGTGAATAAA	unknown	TC182090	-6.13582
T4	SS00011084	CTCATGGATAAGACAAGGGTCCTGCAGATGTGTTCCTGTCTGGGCATCTGGTCCCAAGAGTTAGGCTTGG	unknown	TC186293	-6.13233
T4	SS00012366	CCCCAAGGTGTCTTGGCTGGAGGAAGTTTCTGAGCAGCTGACTTGACTTTGGTCATCAAGAAGCCTTTAA	weakly similar to UP|Q9MAJ9 (Q9MAJ9) F27F5.18, partial (6%)	TC167119	-6.12628
T4	SS00012680	GGCAGCCAGGTTGGCCCCTATTTGGGATCACAGAGCTTTGATGAAGTTACCAAAATATCTATGAACTCAC	unknown	TC172765	-6.12327
T4	SS00010976	GTCACTTGCTTGTTATCAAAAGTGCTGTGGAAAGCCAGGAGGGGAAAAACCCACAGATGAATCTGGGATC	unknown	TC48645	-5.89675
T4	SS00010377	CTTGGGTCTCTGCAGCTTGTGGCATGGTTCAGAGTTGGCCTTGGAATTTTTGTATGCTGCCAGCACAGCC	unknown	TC172029	-6.06126
T4	SS00010891	GCCACCACATCTAGAGCTGCTGCCACTTACCAACTGCTTCCACCACATCTAGAGCTGTTGCCGCTACAAC	weakly similar to UP|Q9U9J1 (Q9U9J1) Excretory/secretory mucin MUC-4, partial (26%)	TC182759	-6.2591
T4	SS00012799	ATCCTTGCTGTCCCTTTTACACAGGGTGATCAAACCAGAACAAAAATCTGAATTGTCCAGGGTGCTAAAT	unknown	TC186593	-6.0432
T4	SS00012627	AGCTAGAGCACACATCACTGTCTTGTTCCTGATCTTAGGGGAAAGTAATTAGTCTTTTGTCAGTAAGTTA	unknown	BG610351	-6.01021
T4	SS00011531	CTAGTTTATCTACTACATTATCTGTCATCTTCAGAGCTGGAATTGGAAGCCAGCACCTTATAAGTCAGTG	unknown	TC173835	-5.96964
T4	SS00010989	GTGTGCTGGGACCATCTTTGGGACTTCGCGAATGGGACAGTCCGATTTTCCCCACAGCTCAGTTTGGGCA	unknown	TC167367	-5.95062
T4	SS00011781	GAAGCTTTCCTTGCTTTTAGCAGATGGCCTGTGTACCTTTCAGTCATGTTGATTCCCAAGTGGTTTAAAG	unknown	TC53959	-6.08193
T4	SS00004761	CAGAGCCTCAGGAGGGCACACTTTCATGTCACCACACAGTAGCTCATTCCATCCATCATGGGAACACAAC	unknown	BE012874	-7.4215
T4	SS00012080	CAGGAAAGCTAGGAGAGAAGCTGCTGCCTCAATCTAGGGACTTTTGGGCTATAGCTGTGTTTTCTGACTA	unknown	TC166315	-7.41855
T4	SS00012392	TAGCATCTGCAGCAGCTGGAATGGCAGAACAAGATATGAGTCTCAAGCTGTAACTTGTCTGAATTACAAA	unknown	TC185821	-7.67463
T4	SS00009133	TTCCAGACCAGCCACTGCCAGGAGAGGCCCTTCCCACCTAGAAAGGAAATTGGTCTTTTCACTGAAATCA	unknown	TC172932	-7.78327
T4	SS00012121	TCACCTTCCCACTCCCATCCCTACCTGGCACTTCTAGTCTGCTTTCTTGGCCACTGTTACCCCAAGAGGT	unknown	TC57258	-7.39943
T4	SS00007687	GCCGAAGACCATCCTTTTTGATGAAGAGTGGGGACTGGGCACCTGGCTGGCAAGTTGGCACCTGGCCCTT	unknown	TC191401	-8.06678
T4	SS00012964	CTAACTTCCCTACCCCTGTCTTTCCTGCTCCTTTCTCCTCTCTCTTCTCTGGCAACCACTAGTTTGTTCT	unknown	BF442458	-7.35726
T4	SS00009165	CTTGAAAGGCTGTGCCCAGAGGAATGAGCAGATAGGCAGATGTTTCCAAACTACTTCAAGGTTTAAAAGA	unknown	TC167497	-7.08013
T4	SS00010443	AGTGAAATTCAGGCAGCAACCATGTACCAACTCTTCCAGTCCCCTTCTGCCAGCCTCCGGGGTTCTTCAG	unknown	TC47388	-6.2496
T4	SS00011331	TTTACGAAAAAAGCCCCTGGACCTCAAGGATGCTTAGACAATCTGAGACCTCTGTTGCTTTCTTTTCCTG	unknown	TC189841	-7.03021
T4	SS00012287	ATCTCCCTGATGTTAGCACAATGTAACTAGTAAAACCATTAGCTCTCTCGTTTGTCAGACTTGACTTAAC	unknown	TC184521	-6.25418
T4	SS00006952	ATGGATCCCAGTTCTCAGGCCCCAGGTTGACTTTGGCTCAGTAATTGACAATCAGACCGAACTGGCTGGT	similar to UP|Q8HKQ6 (Q8HKQ6) ATPase subunit 6, partial (7%)	TC165558	-6.65179
T4	SS00010242	CATCCCACACCTCCCGTCCATCCCTCCCCACCAACCTGTCCCCTTTGGAAACCATAAATTTTTCAAAGTC	unknown	TC195599	-6.53509
T4	SS00013245	GTTGCATGGATTTGATCTCTGGCCCGAGAATTTCCACATGCCATAGGTATGCCCAAAAGAAGAAAGGAAA	similar to UP|Q7QIE5 (Q7QIE5) AgCP3438 (Fragment), partial (5%)	TC168476	-6.34309
T4	SS00013293	TCCTGATTTGATGGACATTTAGGTTGCTTCCATGTCTTGGCTCTTACAAATAGTGCTGCAAGATCATTTG	weakly similar to PRF|1207289A.0|225047|1207289A reverse transcriptase related protein. {Homo sapiens;} , partial (3%)	TC171022	-6.32643
T4	SS00012020	ATGGCAACTCTGGAAACTTTTGTTCTGTGCCACTTCCCTACAAATCCCACCTCAGGACCTTTGTACTTGC	unknown	TC195008	-5.85377
T4	SS00010556	TGAAGAGAACACAGGCAGTAGCTGAGAGCAGCACTAACACCTTACATTTCGATCACATCTCTCAGGCTAA	weakly similar to UP|Q777C7 (Q777C7) BGLF1 protein, partial (4%)	TC178454	-7.07121
T4	SS00010721	GCAGAACCGGATATGGCTTCGCCGTCTCAGGCTTTCCTGCGTTTGAAACTTGCTGGCTCCAGAGGCTGGC	unknown	TC57041	-5.33782
T4	SS00007192	GCTTTTCCACTCCAGGCAAAAAGGATTTGGCTTTCCCTACCTCTGCCCCCCACTAAAGGGCGTGGCTCCC	homologue to UP|Q71FD5 (Q71FD5) ZNRF2 protein, partial (7%)	TC186395	-5.45737
T4	SS00012722	AGTACAGCTGAATCTTAAACAGAATTCCCCCAAATAAATGAATTGTGTGCTTCAGTGTGCCAGGAACTCA	homologue to UP|OSTP_PIG (P14287) Osteopontin precursor (Bone sialoprotein 1) (Secreted phosphoprotein 1) (SPP-1), partial (11%)	TC173119	-5.41639
T4	SS00012867	TCCTCTGAGTGAAAGAGCTAGTGCTCACTCTTCCTGCCCACTCTTATGTCCAGCAGATTTAAGATCTCCA	homologue to UP|Q96PJ7 (Q96PJ7) Ras-related GTP-binding protein RAB39, partial (23%)	TC197133	-5.41031
T4	SS00012758	GTGTATCCACAGTCTTACCTTTTAGAGTCAGGTTTGGCTACTTTGCAGCTCACCCAAAGAGATACCACCT	unknown	TC175586	-5.39297
T4	SS00011654	AGACTGACCAGCTTTACTTTCTCGGCCTCCCTGTTCACTTTTCACTGCATAGATCTCGACTATTTGACCT	similar to UP|Q8KVX5 (Q8KVX5) RC215, partial (6%)	TC194329	-5.38828
T4	SS00010848	CTCAGTGCTCGAGAGTAAATGCTTTTCCCCGCGTGAAAACCTACCTGCTTTCCCACCTTTGGGGCTGACA	unknown	TC47116	-5.92037
T4	SS00011615	AAGGATCTGGTAGAGGTGGATCTACCCCTTGTTGTACAAAGGATCATGTAAAGTCATTGAACTTGTGAAA	unknown	TC190361	-5.38593
T4	SS00011903	CTGCTTCCAGGTGGTGGGACTTGAGGCTCACTTCCTGCTCCTTTTGTCTTAACCTACATGCGAACCTTTT	unknown	TC55003	-5.33355
T4	SS00007087	ATATGGTTTTTTGCAGGCTGTAGGGAGGGGTCTCCCACCCAGCTCACCTGAGGGCTTTTGAACTGGACAT	unknown	TC168700	-5.31947
T4	SS00011704	GAACAAAGTGTCCTCCCCCTCGGCAAGGCTCTGGGGAAAATAACACCGTTCTCACAAGTGCTTTGTACAA	homologue to GB|AAK97094.1|15419623|AF294353 tandem acid-sensitive potassium channel TASK5 {Rattus norvegicus;} , partial (6%)	TC179584	-5.31411
T4	SS00010167	TCCTGTGCTATGCACTCATGGTCCCTTACAAATTGTCCCCAATGTTCTGCTAACCCTGACTCTCATTACT	unknown	TC57240	-5.28623
T4	SS00012771	TGCACTAAGCTCTCTCTAGCAACCCTCCCAGCTTTTCTGTGTGTATGGGATATTCAACCTAAATTAGCTG	unknown	TC61599	-5.28083
T4	SS00011620	GCTGTAGTCTTCCTCTCAGGAAATGAAAAATGTCTTCTAAGAAAGTAAGGTAGGGAGTTCCCTGGTGACC	unknown	TC180279	-5.27884
T4	SS00011602	CGTCCAGAGGAACCAGCTGTAGCTCATCTTCAGTATCCACCTGAATTTGGGAGACTGCTTCCTTTGTCAC	unknown	TC52655	-4.3228
T4	SS00011190	AGCTCCCCAAATATCCCTGTTAAGTATGAATGTGCCTGCCTCATTGCCTCCTGTGCCAAACACAGTACTG	unknown	TC187472	-5.38642
T4	SS00012104	GATGCTCCACTTCTGGTTCTTTAAAGAATGCTGCTGTTGTTTCCGTCTTCCCCTTTGAACTTGAGCAGCT	UP|Q89PK2 (Q89PK2) Blr3478 protein, partial (9%)	TC183024	-5.8396
T4	SS00011002	TCTGCCCTCAGCCCAGGGCCTGCTTCTCTTATGCCTGTGTCTGAGTGATAACCGTTGAAGGAAAAAGTAT	similar to UP|Q8IQ80 (Q8IQ80) CG8588-PD, partial (3%)	TC167605	-5.83773
T4	SS00011060	TGTGCTGTGGACTTTATCACCGAGCTGTTCACACCTCCCTTGACCTGTGGAGTTGAGGGAACGTTCGATT	homologue to UP|Q7NXU1 (Q7NXU1) Probable membrane protein, partial (6%)	TC183422	-5.79072
T4	SS00011626	GTGAAGGCTGGGGATGTTTCAAACCCATGCAGGCTGGGCTGGTGAGAATCAAGATGAGACCCTTTCTGGG	similar to UP|Q80WJ1 (Q80WJ1) Gametogenetin protein 1, partial (3%)	TC175923	-5.76933
T4	SS00004156	AGAAATCCTACTCTTGTTGTTAGACCCTCAACCCCTGGCAACCATGGTCTGTTCTCCAAACCTTGCAATT	similar to PRF|1207289A.0|225047|1207289A reverse transcriptase related protein. {Homo sapiens;} , partial (3%)	TC181084	-5.74799
T4	SS00010837	TCCCACTCCTCTCTCTTGTTCTGAATGGTGTTTGTGTCAGTCTGCAGCTGTGTATGGTATTATGTCTTAT	similar to UP|Q61204 (Q61204) EGF repeat transmembrane protein, partial (3%)	TC162496	-5.65807
T4	SS00010845	TGACATCTCAGGAACCGCTGCCCTGCTCTCAGAAGATGCGAGGTTGTGTAAGGGGATAAAAATGTGTCTG	similar to UP|Q6NUE6 (Q6NUE6) XSox12 protein, partial (3%)	TC162316	-5.54854
T4	SS00008930	ACTAAACTGACCATGTGCTAACTTCTAGCTATTTGGGAAAGCTGCCTGGTCTCAGTGCTGGCTTCCCCCT	unknown	TC173491	-5.63211
T4	SS00009563	GGGTGGTTCTCTCACACCCTCTGCTCTTAGCAAGAGAATGGCTGCATCCCAACAAGATCTCATTTACGGA	unknown	TC173874	-5.6315
T4	SS00012926	GCTTCCCCTTCCCGTGCTGTCCACGCGTGTGCTTTGCTTCCCCCTGTACGTTTGATATTATATGATTATA	similar to UP|Q92057 (Q92057) Vitellogenin gene-binding protein, alpha/alpha isoform (Fragment), partial (30%)	TC188354	-5.62534
T4	SS00011936	CTGCCCTGCTGTGTATCTCCAGGGCCTCAAATCCAGTCTCTAATTATAAATCAGAAATCAGAAATGCAGA	unknown	TC193489	-5.60215
T4	SS00010944	AGGTCCAACTTTTGTTGCTGGAACTCCTCCTCACAACTCACCACGTGTACAACCACACAACCATCTGCAC	unknown	TC48367	-5.55113
T4	SS00012670	ACCAGTTGTCTGCATCTGGAATCAGTCAAGCAGTGGCTGTAGTTTGAACAAGTTATGTGTGCATGTAAAA	unknown	TC187735	-5.7198
T4	SS00008702	GTAAACCAGTTCCAGCCTTGCAGTTCTTGCAGTGTGCAACACACACACACTTTGTTGGGGTTAAAGGCCT	unknown	TC165376	-3.80925
T4	SS00012321	GATGGTTGAAGAATTAAGTAGTAGGAGCTTGCCAGATGGAAAAGTCCAGGCAGAGTGTAACATGAAGTGA	unknown	TC185301	-3.80502
T4	SS00011405	GAGCTTTGTGACTGGATTCCATGTCGTTGCTGTTCCTCAGGACCCTTGGAGATGCTGCAAGGTCTCAGGC	unknown	TC180864	-3.79729
T4	SS00011877	ATGTGCCAATAGGAGCTTCGGACTCCACCTGTCTCAGGGGCTTGGGTGGCTTCAGGGAGCTGCACTTACC	unknown	TC54755	-3.79351
T4	SS00010632	TATGCTGTTACCCATGTATTGGCTTAGGTACTGTACATGGTCTTAAGAGCTGAGATGTTAAAGTGTGTGA	unknown	TC165876	-3.73423
T4	SS00012654	ACCACGGGCACTTTATGGACATAAAATACCTCTCGCTGTGGGACAGATAACCAGGGCACCAGAGTAGTGG	homologue to GB|AAA51613.1|473613|CHKC1A209 collagen alpha 2 {Gallus gallus;} , partial (9%)	TC169989	-3.7858
T4	SS00011258	AGTCTAGTGCCCTCCTGAGTTGGAAGCCTTAGGAAGCTGCGCTCATGTATGGTCGGATCGGCAGTTTGTT	unknown	TC182260	-3.77686
T4	SS00011552	CGCGGTGTTGTCAGTGCACTCAGTCCACAAGGCACACTTTGTATGTCGAATTCATCTGTACATATGCAGA	unknown	TC168041	-3.76628
T4	SS00011779	TGGCAACCTTATACCTGTTATGTGCACTTGTGGGTGTCACGGAGCCCATGAAAACGTAAGGATTTAGCCC	unknown	TC188281	-3.75225
T4	SS00009220	TGCACTCCCCAAAGCTTATTAACCCCTTAACCGTCTCCCAGGGTACATGTGGTATGTGTGCGTGTGTGCG	unknown	TC187557	-3.7884
T4	SS00012755	AGATGTTACACCCTTTGGGGCCTGGGGCAGTTCCTGTCAGGTTTCAAACCCTTCTATAGCATGCAGGTAA	similar to UP|Q7PNQ0 (Q7PNQ0) ENSANGP00000005715 (Fragment), partial (5%)	TC191044	-4.33247
T4	SS00012519	GAACACTGGCTGATAAAAATATCTTCATCCTTTTACCCCTGGGACGCGTTTCACTCTGCGAAAGGACCCA	weakly similar to PIR|S32975|S32975 gene BCRF2 protein - human herpesvirus 4 {Human herpesvirus 4;} , partial (5%)	TC189410	-3.87903
T4	SS00013008	TGGTGTGAAGATTCACTAATGTATGTAGCGTGTTTGTCAATCCACCAGTGAAAAGCACTATCTATCTGGA	unknown	TC169352	-3.87852
T4	SS00009502	TGCCCTGGGCTACCCTAGGTTAGGACTCCTCTCTTGATGCCAAGGACAGCACCTGCCATCGTCCCCTTTC	weakly similar to UP|Q7Y4C8 (Q7Y4C8) GpT, partial (3%)	TC179782	-3.8773
T4	SS00011234	TCCCACTTTGCAGCTGCACTTCTTCCTGGTGACCAGAGTGATGCCTTGGAGATAAGAAAGGCCTTTAACA	similar to UP|Q6WBQ3 (Q6WBQ3) NADH dehydrogenase subunit 2, partial (5%)	TC184198	-3.87476
T4	SS00011498	CAGTTTTCAACCAGCTGCTGTGACCTGGTATATCACATCATTAAAAGCCATATTTCCAACCTGTAACCAC	unknown	TC187822	-3.80936
T4	SS00012696	AACACAGTCTCTTATTAGTTCTCTTAGACCATCTCACACCATGCACAGATGGAATAAGTTCACAGGGAGG	homologue to UP|Q99KF9 (Q99KF9) Lrpprc protein, partial (27%)	TC173296	-3.85654
T4	SS00011551	CACCCCGCCTTGCTTGTAAGGTGTGGCATGATTTTGTGTTTTGAACCAGTATGTTTCAGCTGTGAAATGC	unknown	TC168540	-3.81236
T4	SS00011798	TTTTAGATTCTTTAGGGTTAGTGGAATCTTTAAACCAGCTCCCAGGTGTGTTTCATCACTTTCATGTGCA	unknown	TC54139	-3.85034
T4	SS00010854	GTTGACCTTACGGTGTTACCAAAAGGACAAAAATGCTGCAGGGGTTTGCCAGCCAACATTGAAGAAAATT	unknown	TC47140	-3.84257
T4	SS00012543	TTATGTCGTTCTGGCTGCTTGCAGTATCAGTTTGCCCCTCTTGTTAGGAAGCTATGTAACAATCTGTCGT	unknown	TC192277	-3.82093
T4	SS00012239	ACCTATGAGGTGCTGGGGAAAATGCAGAGAATATGGTCAAAATCTCTGCCTTCAGGGATGTAATGTACAG	unknown	TC187495	-3.81821
T4	SS00011642	CGTTGTTAAGGAGTATATTCCTATGAGCCATGAAACTGTCATCTTTCTGCCTCTATTTTTGTGCCAATGA	unknown	TC171056	-3.7328
T4	SS00012741	TCATGTGTATCCTTTTCTTAGATTCTGCATGTAAGTGATGTTTGTCTCTTGCTGTCTGACTAACTCCACT	unknown	TC61275	-3.85696
T4	SS00011625	AAGACATGGAAGAACTACTTTACTGATTGCCCGTGGAGATGCTAACACCTGCCCTAACCCCAAATACTTT	unknown	TC52815	-3.61986
T4	SS00012980	TAACTTTAACTGCCCAGTTAAATTATAGAGACTGGGAAAACTGGTTCTCTTAACCCCTCCACTCTCTCTT	unknown	TC197368	-3.61498
T4	SS00011756	ACCCAACCTGACTGGGAACTCTCAAATAGGCTCCCATCGCTGGAACATCTGTTTGGCTTTAAGGCATTAT	homologue to UP|ARSE_HUMAN (P51690) Arylsulfatase E precursor (ASE) , partial (6%)	TC171717	-3.61218
T4	SS00011986	ATAACTTTTCTAGCTGGAATAATTGGTGAGGGTCCTTCTGCTTGCCTGTACAAACCAAATTTCTGCAGCA	similar to UP|Q8EUL5 (Q8EUL5) Serine/threonine protein kinase, partial (5%)	TC198033	-3.60965
T4	SS00012838	TACTTACCAATACAGATGTTTTCGATATCTTTAAGGCTGGCTTTACCCGGTTTTGTGTAATGACTGGGTG	unknown	TC62211	-3.60723
T4	SS00012639	ATCTTCCTAATGGTAAACACAGCCTAAACAGGGGAGCAGCAGAGAAGGGAGTTTGAAATTCTGTCTCCAG	unknown	TC170593	-3.73612
T4	SS00011400	CAGGAGAAAGCTTACCGTGTTTCAGGTTGTGATTTATTTTCAAAACGGAGTTGACTCCGAACATCACTTT	unknown	TC190812	-3.15763
T4	SS00012249	TTCTTACAGGAGCTTTATGAATCAGTAGCACATGTGGAAAAATAGCTCACACAGTTCATGCTCTGCCACA	unknown	TC167778	-3.58961
T4	SS00009187	GGACCCCAGCCTCCATGGCTCTGGCTCTTTGATGCTAGGGACCGCTCAGATCCATGGTTTGAAGGCACAG	UP|TNFB_PIG (P26445) Lymphotoxin-alpha precursor (LT-alpha) (TNF-beta) (Tumor necrosis factor ligand superfamily member 1), partial (6%)	TC166032	-3.57158
T4	SS00011264	CTAGTTACTACTACTCTCACTCACCCAGTTATAACTCATTACTACTGACTGGTTGGGGCAGGAGGATCAT	unknown	TC186054	-3.57065
T4	SS00006774	ATCAACTCATGTCGGAGACAGGCATTTCCTCTTTCTGATTCCACATAGATATCCCAGCAGAGGACAACAC	unknown	TC162153	-3.56893
T4	SS00008776	CCTAAGGGGCAAAGGCAGAGGGGCAGGAAGTCTATTAAGTCAAAGCCTTCATTCAGCGTCCAGTCTATTT	unknown	TC188458	-3.56856
T4	SS00011512	GTCCCACGAATCGCCCCCTGGCTTCTTGCACTTTGGAAATGGTGCCACCCTCTGGCATGACAGCACTTAT	similar to UP|O88539 (O88539) WW domain binding protein 11, partial (5%)	TC190014	-3.60619
T4	SS00012708	TAGGAACTTGCAGGTAAAGCCGTCAGCACACAGTGTATGTCTGCGCCACTTCCCTCCTTGCCACGATCAT	unknown	TC175349	-3.6782
T4	SS00011563	CAATATAGTACTCCCAGATCCTTTATGTGTGACAAGCTTTTGGCCTAGAAGAGAGTGCTTATCTGTTCAT	homologue to UP|Q7PVP4 (Q7PVP4) ENSANGP00000024676 (Fragment), partial (8%)	TC167196	-3.7279
T4	SS00008333	GCTGACTGGACCTCCCCAACGGAAGTTTGTGATTCCGCTTTGGCAACATTTCATTGACTAGTAGAACTCA	unknown	TC164340	-3.72387
T4	SS00010656	TGAGCCTCAGCCCTGTCTGTGCTGTTGTTTGTCCCAGAGTTGGGATCAACCCTCAGCCCATTATTTGCAT	similar to UP|Q7U309 (Q7U309) Probable conserved membrane protein, partial (14%)	TC198922	-3.72316
T4	SS00012561	TGACACAGTGATGTACAGTGAAATGTCTCCTTCTCTTAATACCCAGTTCCCACTCCCAGAAGTATTACCT	unknown	BI119441	-3.71627
T4	SS00007183	TGCCAGGACAGTGACTGCTTGAAAGCTGCAGGAGCTCTATTCCAATGCATTTTATATATTTTTAGAAACC	unknown	TC167672	-3.71607
T4	SS00008288	AAAAACAAAGCCCCAGAGGGAGAAAGGGGATTACCCAAAGTAATGTGAGTCAGGGACAGGGCTGGCAGTG	unknown	TC163439	-3.70019
T4	SS00011500	CTGCCTTATGAAAAATCCACATCTTCCAGAGTCTTGCCCCCACCCCCCAAAAGCCAAGTCTTCTTAGAGC	unknown	TC189370	-3.69037
T4	SS00011609	TCACAGACTGTCAAGGAATAAGTGGAAGTTGCTGTTATGACATAGTGCTGGCACTCATATTATCTACAGT	weakly similar to UP|O76961 (O76961) Calreticulin precursor, partial (5%)	TC185769	-3.68423
T4	SS00011013	CAGCCGTTTGGGGTTGAGCTCAAAGTGGGAACCTTCCTCCGCTCATGTACCACCTCGCACTAACTGCTAA	unknown	TC187350	-3.67975
T4	SS00012686	TCCCCATTACAAGCCTGGAGAATGCTACGGTGGCCAAGTGCTGGGTAACTGCGGGTGTGGGAAGCCTCCC	unknown	TC60886	-3.64725
T4	SS00012888	ATCCACAGAAACCCATGACTCGAAAAGACACACTTCCCCAGTGTTCACTGCAGCACTGTGTGCAATAGCC	weakly similar to PRF|1207289A.0|225047|1207289A reverse transcriptase related protein. {Homo sapiens;} , partial (6%)	TC192684	-3.67658
T4	SS00009246	TTCTGAGGCTGCCTCCGTTCTGGCTTCTGGTTGAGAAAAATCTTCATGGCCCCAGATCCCCCAACATGTG	unknown	TC172558	-3.67186
T4	SS00013224	GAATGGATTAGCAATGACATCCTGCTGAGTAGCGCTGAGAACTGTCTAGTCACTTATGATGGAGCATGAT	unknown	TC48580	-3.66826
T4	SS00012986	CGTGGTTTCCCTCTGTCACATGTAGGCTATTTCCAGATGCGGTTGCCCATGTGTCCACTTGTCTTGCACC	unknown	TC193596	-3.65861
T4	SS00012407	CTATGAGCCAGGACCTCAAGTAGGAGGATGAAAGGAAAAACTTGAGAAAGCCCTTCTAAATGGTAGGATT	unknown	TC168228	-3.65723
T4	SS00010322	CATCCTGTTGCAGAGAGCCTTCTCCATTCAGCAGTAAATCTAGTCAGTCTACCAAGATAATGTCACTGTG	unknown	BI327484	-3.64744
T4	SS00012028	TTTTTGAAGAGGCAAGTGAATGGAGGATAGTTTTCTTCTTCCTGCAGAGTTTCTGGCTCCTCTCAAGTCT	homologue to UP|O99513 (O99513) Cytochrome c oxidase subunit I (Fragment), partial (7%)	TC179693	-3.88996
T4	SS00012027	CACCACCTCTCTCTAGTGTCAGCACTTTTCATCCCCTAGGAAAACTCCCTGTACCCACTGGAGCTGTCAC	unknown	TC56169	-3.68318
T4	SS00012652	ATACCACCTGTCAGCTTGTCTACCCAGCCAATGTGAAGTTTGGTAATACTCTGAAACCCTCCATGCTGGT	unknown	TC190750	-4.1247
T4	SS00011349	CATCTAAAGCACAAGACAGGAGCCTGCACGGTCTGACCTCAGCTTCAAGTCAGGTGGTCTGCACCCCAGA	UP|Q7YYP5 (Q7YYP5) Hydroxyproline-rich glycoprotein dz-hrgp, probable, partial (8%)	TC170535	-4.15254
T4	SS00010986	AAGGTGGCTGCTTCCTCCCTCCTCCCAGACACTGTAATTATCGTTTTACAATCGAGTGCCTTAATAATAG	weakly similar to UP|Q96CP3 (Q96CP3) SNX26 protein (Fragment), partial (6%)	TC185490	-4.14457
T4	SS00011981	CATCAATGCCATCAACATGTCCATCACCAGAATATTCTTCATGGGACCTCATTGGTTTGCTCTCGATCTC	unknown	TC179187	-4.18898
T4	SS00011855	TAATCAAGTTGTCTTCCTTGCTTTGATGTCTGGGTGTCTGAGATGACAGAGGTCTCGGCGCCACATGGGG	weakly similar to UP|O08906 (O08906) Reverse transcriptase (Fragment), partial (3%)	TC195948	-4.11415
T4	SS00012726	GGCACACATGCTCGTTGCTTTGAAGATCGTGTGTGTTGATGATCACAAGGGAAAAGCTACAAATTGAGAC	unknown	TC61152	-4.11116
T4	SS00008023	CTTTTGTGGTGTTTATACAACATCCCAGGCATATTTCTGGGTGCCTGGTAAGAATCAAGGCCTGGAGCTC	UP|CLP2_MOUSE (Q08093) Calponin H2, smooth muscle, partial (9%)	TC164076	-4.10296
T4	SS00011688	TATGTTGCTGTCTTTTTCTTTGAGGCTTGATCACTGAAAATCTAAGCAAGTCCAGAGGATGCAATCCATT	unknown	TC176477	-4.10257
T4	SS00011665	CTCCTAACAGCTCTGCAGCAAAGTTTGACATGCTTTTGTGTGTCATGTATTGCAAGGTGTAATATCGTAG	UP|Q7PKG0 (Q7PKG0) ENSANGP00000024462 (Fragment), partial (18%)	TC191112	-4.1008
T4	SS00007501	GGCACAGCCTAGTAGATAAACTCCAGACTAGAAATTCTGGCTGAATCTCCCTCATCAGTGCTTCCATCTC	homologue to UP|Q9SI74 (Q9SI74) F23N19.12, partial (7%)	TC165397	-4.13648
T4	SS00010259	TGGCACACATATTCACGCATATGCTCATCCTCACTTTTCTCCCCAGTGTAGGCTTCGGTGGTTTCCCAGC	unknown	TC178607	-3.5584
T4	SS00010586	ATATATCCAGTCCTTGATTAGGGAATTAATATACTCCAGAAGCATCTGATCTGCCTGAAATGCCAAGGTC	unknown	BI337806	-4.31701
T4	SS00010988	CTGCCCCTGACGAGCTGTGTCCTGAACCGCCTGGAAAAGGCCACTGGCTGTCCGGGCTCTTGTGCCATTT	similar to UP|Q7RTQ4 (Q7RTQ4) Kinesin light chain 1M, partial (3%)	TC164918	-4.3081
T4	SS00012973	TTTGCTCTGTCCTGCAGTTTGAACAGTAGATCTTCTACTTTTGCATGATTTTATGCCGTCATGCTTTGGT	unknown	BE231550	-4.30415
T4	SS00008604	GCTGCTGAAGGAAGGCTGAGGAATTGGTAATAGTTCATCCCCTGTTTTGAGTACATACTTCTACTAGAGT	unknown	TC183299	-4.30298
T4	SS00010921	TGGAAACCTTTCCAAGCCCTAGCTTTGTCATAGTCATTGTCTTTGTGCCTCCCTGGACCTCAGTGTCCTC	homologue to GB|AAD09201.1|4186166|HUMHIC1G candidate tumor suppressor HIC-1 {Homo sapiens;} , partial (3%)	TC184641	-4.30223
T4	SS00012773	AGCTTGAAATGTTCTCTGCCTAGAACTGGGCTCCAGATAATTACCATATGGCCTGGTCTGTTTTACTTTC	unknown	TC194302	-4.2928
T4	SS00012455	TCCACAGAGCCCTCAGATATGGCCAATCCTAATGGGCTACCTCGGCTTTAACAGTTAATTTCAGTAAGTC	unknown	TC185165	-4.18189
T4	SS00012868	ATAGTTTAAGTAATTTCAGCAGACTCTGGGCTGTGGGGTGATTTCTGGTATCCACTACCTGCCCTGGTGT	unknown	TC170989	-4.27582
T4	SS00011525	CATGTCATGACTGCTTGTTGGCTTCCTCTTCATATGCATTCCCGTGTGCCATTCTGTACATAGGATGAAC	unknown	TC52157	-4.26726
T4	SS00013253	TGGCACAGCAGGTTAAGGTCCAGAGCTGTCACTGCTCTGGTCTCGGATTGTTGCTGTGGCGTGGGTTCAG	unknown	TC171983	-4.25593
T4	SS00011329	GCCATCCAGAGCAAGGCCGTTTATGCTCCGCTGTTGAGAAGCACCTTTCCACCAGCTGTATTCAACACTA	unknown	TC171834	-4.25445
T4	SS00010615	GCAAAGCTTACACCCAGCTCTCCAAGGGATCTCCACTGCCCTGCCCTGAGATGGGAGCTTTTTAATGTCT	unknown	TC163676	-4.2183
T4	SS00012801	AAGAAGCCCTGGACCTGACAGTTTCTCCAGTAATTCTGCCAAACATTTAAAGCAGAACTAATGCTATTTC	unknown	AU058827	-4.20361
T4	SS00011793	TCTGCTATAGCAAGTCTCAGCAAAACAGCTTGAATTACTACAAAGGGGACAGTCTCACCTACCTTCAGGT	UP|Q8N2Z1 (Q8N2Z1) DDX17 protein (Fragment), partial (7%)	TC181198	-4.18953
T4	SS00008165	GGCCAGTATCCATATAGCCCTGACGTGAAACAGAGAACAAGACAAAACCCCACACACCCAAAGCTTTCCC	homologue to UP|Q94QQ4 (Q94QQ4) Cytochrome c oxidase subunit III (Fragment), partial (5%)	TC166635	-4.09918
T4	SS00013083	ACGCTTGTCCATGGGATGAATAGAGCCCTAGAATTTGAGTTCCCTTATGTGACAGCTTTGGCCATTGTGT	unknown	TC172477	-4.27866
T4	SS00008906	GGAGGCTTAATAGTTGATGGAGCTGTTTTTGGCTCTGTCTTTGGTGTGTCTTGCATTATCTATTTCTGGT	similar to UP|Q6NVN6 (Q6NVN6) MGC69473 protein, partial (13%)	TC173030	-3.97919
T4	SS00012325	TCTGCCTGTAAAATGTTTTCGCTCAAGTTTGCATTGACTCCCAGATTTACACCTTTCTGTTCACATGCGC	unknown	TC168069	-3.97633
T4	SS00012798	TTAACTGTCTTTGCTGGCACACACGTGACCTCACAGTAGCTGTTTATTTGGCATGACTCTCAGAGGTGGA	unknown	TC169074	-3.96334
T4	SS00011606	TAGTGGGAAATAGTAATAGGATTCTTCACTTCCTTTCCTCCCCTTTCAGCACCTTCAAGTAATGTGATGA	unknown	TC185347	-4.1002
T4	SS00010548	GTCCTCCAGGTGCTTCATCCTTCTCTGCCTCGTGCCTGAGCTCAAATTCTTCCTTTGACACAAATACTTT	unknown	TC56018	-3.95326
T4	SS00012840	ATTGGGGGACATTAATGATGCTTGCCTGTTCCAGTTTCCCCAATTTTATTTAATGTCTTCCATCCCTTCT	unknown	TC171701	-3.94924
T4	SS00010996	ATCTGGTCCAGTGACCTTGGTGATAATAGTCATGATTGAAAGCTGCTTATGGCCAGCTTGAATCAGCACT	unknown	TC164911	-3.94583
T4	SS00012601	ACGCTCCAATGTTAGACCTGCTTTGCAAGACCGGAGAGCTGTTTTCACAATGTTTTGAACCAACACTAGC	unknown	TC166621	-3.92484
T4	SS00012538	CTTAGGATCTACAGGTACCCTTGCCAGAATCTGAAGAATCAGGCCCTGAGTCTTCTGTTTGTTACGGTTT	weakly similar to UP|COG2_HUMAN (Q14746) Conserved oligomeric Golgi complex component 2 (Low density lipoprotein receptor defect C-complementing protein), partial (3%)	TC168637	-3.91978
T4	SS00008949	GTTCCTGTCAGCATCTTCTTCCTGACCTACCTGACCCAAAGGGACCTAATTCAGAGAAAGTGCCCCACTA	unknown	TC59938	-4.07179
T4	SS00012281	ACTTATCCATGGACTTCACGCCAGTCCATCAGAGCAGGAGTTCTACACATTAGAAATGGAATGGGATCAG	unknown	TC166507	-4.07038
T4	SS00011104	GAGAATGGTATATTACAGATTTACAAACATGGAGAGAATGGTCAGAGCACACTGCAGATGGCGTGGCTCA	unknown	TC49540	-4.06739
T4	SS00011941	GGTAACCTGGAAAGGACAGTTCAAAGAATCATTTGGCTTGTAATAATGGTCTCTGCTTTCTCGGGTTTGA	unknown	TC170289	-4.06436
T4	SS00012306	CATTTTCCAAGGAACCTTAGAAGTCTCTCACCCTGAATCAAAGTCTGTCACTCTAAACGAATATGTGCTA	unknown	TC185422	-3.9976
T4	SS00011029	CACTTTTCATGGCTCCTGTGTTGCCCAGGCAGGCATGATGGTAGTTCCAGGTATAGGCTGTCAGGGATGA	similar to UP|Q7MFH4 (Q7MFH4) ABC-type cobalt transport system, permease component, partial (5%)	TC184773	-4.01822
T4	SS00010506	AGGTGCCATCGTGTCCCCGCTGTCCCAGCAAGGAGTTGGGGTTCCTCGGAGATGATAATCTGTCCCTGTT	weakly similar to UP|TONB_NEIMA (P57003) TonB protein, partial (7%)	TC177737	-4.0452
T4	SS00012090	TGTATTGAGTGCCTACTGTGTGCCTGACCTCATGGACTCCTAGTGGGGTTGACTGAGTTGGATCCCCCCC	similar to GB|AAA93532.1|986913|MUSERB2R erbB2 {Mus musculus;} , partial (15%)	TC183881	-4.03056
T4	SS00009391	GGCCTTCCTCTGGCAGCTGGGCAGTGCTAAGCCGTCACATTCTGTGTGGTTGTGGGTGCCCTGGTCAAGT	similar to UP|Q6PD82 (Q6PD82) Zgc:63798, partial (11%)	TC196781	-4.02599
T4	SS00010663	GACATCTCCAAAAAATAAGGGTATGTTTTGCTCTGTTGATGAAAATGTTATGACCAGAGGCCCATAGGAA	unknown	TC172272	-4.02139
T4	SS00011942	ATCTTCCCTCCTGGGATAAACAGTCTGAGGTGTGAGCTTGGAATTAGCTTCAGGCTCCTCGTGAACCAGT	unknown	TC55236	-4.32471
T4	SS00012702	GGCCGGGCTCGGGGGCGCTGACCTCAGACGGCATATTTGATTGCAATTAAAAAGGCACCCTTGTTTCCTT	unknown	TC166572	7.65956
T4	SS00013214	GCTCTTGAGGCGTTTCTACCCCGATGTTGGAATTGGACACATTGGCCAAATAAAATTGAAATATTCTGCC	similar to UP|Q16630 (Q16630) HPBRII-4 mRNA (HPBRII-7 protein), partial (4%)	TC182140	5.66648
T4	SS00012333	GGAATGTGAAGCACTCAGCACGCGAGAGCCGACGTGGAACTAGTGCTCTTTGTACATCAGGAACGGAAAA	unknown	TC168412	5.63581
T4	SS00012190	AATTGTCATGCTGACGTCTGAAATATACTCTAGTGCGGACGAGAGGCAGGTACCAGCAGAGTGAATGCAT	similar to UP|PCYA_PROMP (Q93TL5) Phycocyanobilin:ferredoxin oxidoreductase , partial (8%)	TC182744	5.08227
T4	SS00007768	GGTGGAACCTAACCCAAGAGATGGGTAAGCGAGGGGGCCTCTCAGAACAGACAAGCGTGTGTTTCTCAGC	unknown	TC52694	4.48033
T4	SS00011567	CTGAACAAACCAACGCTTAGGGGAAGCCGTCCATCGCGGCTTTTCGCAACCTGCCTGAAGCGTTCGCCTC	similar to GB|AAH62403.1|38382840|BC062403 alcohol dehydrogenase 1 {Rattus norvegicus;} , partial (5%)	TC178167	8.13175
T4	SS00012592	TCTCTCTCCTCCTAATACACACTTTTTTTAGTAAGGGGAATACCATGATGTCGCTCTAGCCCGGCCCCTG	unknown	TC60291	5.91351
T4	SS00012188	AACGGCGCTCATCGTTCAGAAGACCTGCATCATTGCCCTAAAGCCGTTGTTTCACATGTTAGCAAATGCA	similar to UP|Q05452 (Q05452) N1876 protein, partial (11%)	TC185563	4.78761
T4	SS00012901	TGATTCTGAAAGCAATATAATGTCCTGCTTCCGCGGCAGTGGTGTGACACTGACGCAACCAAGCCATTCA	unknown	TC62672	5.85807
T4	SS00011879	GGGGCCGCGGCGCAGGACGATGTGAACACAGATTCCAAGACGTGGTCCTTTTTTGTAGTTCTTAATTTTT	unknown	TC189322	7.39776
T4	SS00011675	CCCATCGCTGGTCACACCCAGTCAATGGCTAGAGAAGACGTGATCGTTTATCTCCACCAGACAAATGGGA	unknown	TC194891	5.84328
T4	SS00011171	TTTATTTAACCAGCAATGAAAACCTTCAATGTATCTCTTGGGCACCCTCTCGCTGCTCACCGTGAGTCAG	unknown	TC168025	4.47387
T4	SS00011791	TTCTCGTTCCTCGACGGCCACATACAACGTGGTGTTCTGCACACTCGGTGGCATTAAAAGGGATTTTAAA	similar to UP|Q70Z98 (Q70Z98) Olfactory receptor (Fragment), partial (8%)	TC167166	7.94927
T4	SS00012825	ATCTCTCACAGGAGAGAGATGATCTAGATTCTAGAAGAGGTCGAGGGGACCCTTGTGACCACTTGTAGGG	unknown	TC62095	5.78509
T4	SS00007913	TAACCTCCTTTATTTAATTCATGTGATTTATTCGTGGAGCTCGGTTCCCGCGGGAGAGGCGCCCTCGCCC	unknown	TC176888	4.46349
T4	SS00011660	CCGCCCGGCGCAGATGCACGCGGCTCGTGTATGTACATAGACGTTACGGCAGCCGAGGTTTTTAATGAGA	similar to UP|Q6MX26 (Q6MX26) PE-PGRS FAMILY PROTEIN, partial (4%)	TC170729	4.75357
T4	SS00011952	ACAGGCCCGGGGCGAGAAAGGGAAGACGGTGCTATTACCTCCAAGTCCCTTTTCTTGCTCATTGGTGGCC	similar to GB|AAH12460.1|15214662|BC012460 LASP1 protein {Homo sapiens;} , partial (7%)	TC183320	11.0959
T4	SS00008499	TGATTGCTTTCTGACTGGTTCTTACCAGTCCTTCTTGTGTCCCTAAGCATCCAGGGATGCGGGCTTTCTG	weakly similar to UP|Q6Z1Z7 (Q6Z1Z7) PWWP domain protein-like, partial (5%)	TC182986	5.40322
T4	SS00011506	GGGTGTGGCAAAATAAGTCATTGAGATTAAATCCCAATCCAATCCTGCTGATCTACCCCCAGCTATATCT	unknown	TC52046	4.52284
T4	SS00011000	GTGCAGATGTCTTTTATACAGATGAAACACGGGCTAGGGAAATCGCACGTCACTTCAAAAGCAATCCAGA	unknown	TC185545	4.7659
T4	SS00009513	GGCAGCTACGTTTCCCTCCAGTCATTTCAGGTTATGTGACGGCGAGGACACGTGATCACTTCTCTTCTTT	similar to emb|X79547.1|MIECCOMP Equus caballus mitochondrial DNA complete sequence, partial (3%)	TC181115	24.4799
T4	SS00012762	AAGAGAGGAGTTCGGGGACGGCCCGGAGACTGCCAAACCGCAGACAAAAGGCTCTCAAAAACAATATGGC	UP|O48809 (O48809) T3P18.1 (F24O1.18), partial (3%)	TC165606	4.69888
T4	SS00012363	TTTAGAGCAAGTCAGGGCGCCCAGCAGGGACGGGGGACTCTCCCGGTGGGCTCTACTTGTTAAAGTCAGG	similar to UP|Q6IRD3 (Q6IRD3) PP2A protein, partial (13%)	TC171827	4.69347
T4	SS00012107	CTCGTCAAGTTAATAAATAGGTTTGTGCACGGTCCCCTCTGTGGACTAGGGGCCAAGCCTCGGGGACGGG	unknown	TC57147	4.55423
T4	SS00012102	AATATTTTGCTGAAGAGCGAGAGATGCATTCATCGCCACGGGCACACGGTCCAAAACGACGCGTCCCCGT	similar to GB|AAH26804.1|20071296|BC026804 oxysterol-binding protein-like protein 2 {Mus musculus;} , partial (6%)	TC183377	11.6525
T4	SS00010320	TTTAAGGCGGGGGGGCAACATAAAGTTAAGGGCTTATAGGGACGGGGGCATATACTTTACTTTCCAGTTC	unknown	TC176129	4.62041
T4	SS00010704	AGCATGCTTTGTCAAATACTCCCCTTCTATACAGACAGGTGGGAGAGGGATCCCACAGAGTATAGTAACG	unknown	TC53378	8.38821
T4	SS00012572	CTCCCCAGCTCTCGGCCACAGGTGGTCCGTGTTGAAAAGAGCCCTGGAATATTTTGAAGGGTTAAGAGCG	unknown	TC171094	8.61217
T4	SS00011935	GCTGGTTAGTCCTCAGCTCTGGGATGCACGAGCTCGCAAGTGCAGGGAGGGCGCCTTGTCACACTAGTAC	weakly similar to UP|Q9VZG4 (Q9VZG4) CG15005-PA (RE27538p), partial (3%)	TC185523	5.49988
T4	SS00012193	GATTTCTTTCTGGAGACACAGACGTCCGCGGCTCTTTGCATCCTGAGTTGGTTCGAGGCCGATGGCCGCC	weakly similar to UP|Q7EZZ1 (Q7EZZ1) Fibroin-like protein, partial (10%)	TC167669	4.48683
T4	SS00011375	GCCCACTAGCTTGACAGAGCTACGACGGGGACGGGTTCTAGCCCAATGTTCCTGTTTAGACGACACCTTG	unknown	TC51318	20.0198
T4	SS00012613	GCGTGTTTCCACGTTACCGGGGCCAGAGAGAACGCGCACGCGCACTCCAAGTCCGCTCTCCAAAGTGAAG	unknown	TC190345	8.72699
T4	SS00012565	CTGCCATGCAGGGCAGACGGCACTTCCACTCTCATGAAGGACAGCTTCAGTTCGCGCTCGAGCCTCAAGC	unknown	TC190665	8.80703
T4	SS00011719	AAAAGTCAAAGGACACAAACTATGACTGTGTCAGAGTTTTTCATCTGTTAATATTGCGCCCACTGCATGA	unknown	TC189936	5.79743
T4	SS00008692	TGACAGGTACGATCACTCACCCAGTCACAGACTGAAATCATCCACCAGGCCAGCCAACCCTAGAAACAGA	GB|AAH19848.1|18043782|BC019848 C19orf29 protein {Homo sapiens;} , partial (11%)	TC185505	8.86679
T4	SS00011009	CTCGTATTCTTGCCACCGGGTAAGCTGCAGAGAACCTGGTTAGCACGAGCACGGGGTTCGGCACCTCGGA	unknown	TC48899	9.71957
T4	SS00004442	CGTCTGCACAAGCTCTATAACGTCTCTAATAAGCTCTCGATAAATGACATCGGAGGCGATGATGACGGTG	similar to UP|Q6PGN9 (Q6PGN9) DDA3 protein, partial (6%)	TC165344	10.0356
T4	SS00011582	CAGATGGCTAATGAGTCAAAGGTAGAAACCGTTTTCTAAGTGATCTGGATAGAAACACGAACAGGAGTCC	unknown	TC198917	5.41316
T4	SS00012743	CCTTCTGGCTTCTAAACTTCTCCAAAACGGGGTGAAGAGGGCCAGACGTGTTTGGGACCCTGTAACACTG	weakly similar to UP|Q6TUF9 (Q6TUF9) LRRGT00085, partial (5%)	TC172233	10.2328
T4	SS00013088	GCGTCGAATCTCCAAGCCTCGGGAGCGGGTTAGTTCTCGAGGCCGCAGGT	similar to UP|Q7M6U0 (Q7M6U0) TRS1, partial (3%)	TC190478	5.09751
T4	SS00013011	GTTACTATCATTCCATAGGCCTTCCATTTGTCTGTACATCCGTCATCATTTGAGGGCCTAGTACATGCCA	unknown	TC165028	4.57597
T4	SS00011470	CATAAGATGAATCCCTGAATTACGATTGGAGGCCAGCTCCTCGTGCTAGCAGCCTGATTTTGCACCAGGC	unknown	TC186680	4.41258
T4	SS00006799	CTTCTCGTCCTTTCCGGGGAAGTGTCAACATTCCCGTGGACTTGAGCCTTGAGTGACTCGGCCAGGGGCA	unknown	TC162247	4.40463
T4	SS00011446	GAGCAAGACGGGGAAGACTGTTGAACGTCGTGTTAAGTTCTCGCATTCGCTTGGGATTCCTAATGCCTTG	unknown	TC168348	14.5555
T4	SS00011305	AAGCGAATGCTTAGTCTCAGAGATCAGAGACTGTGAGTGTCTGGAATCAACTGCGTTCGTAGACTGCCCA	homologue to UP|CNB1_MOUSE (Q9CTH6) Protein C14orf111 homolog, partial (12%)	TC191733	6.75469
T4	SS00013086	GAAGCCTCTCGTGGGGCGCATGGTCTCTGGATTAGAACGTGCTCGAGCGG	similar to UP|Q9RKR1 (Q9RKR1) Probable heme oxygenase , partial (7%)	TC192957	6.64089
T4	SS00012142	TTTCCATTGGCTAAAAGCCAGGAAGCGCTGTGCAATCGATTGTTTAAGATACACAGATTAACCTCAGTGA	UP|Q6Q3G8 (Q6Q3G8) Lysosomal-associated membrane protein 2C, partial (12%)	TC185036	6.14457
T4	SS00012388	AACTCTTTCTGTGACATGTGAAGAGGAAGTCACGATAGATGTGGAAAGTCTTCTGGCTCAAATATCAGAC	unknown	TC168521	4.68405
T4	SS00012846	TTCTCATCCGGGGCGAGGTTTCGGTCCCGGCCCATTAATTCATCCAACAACTGCGCAGCCGAAATCATGG	unknown	TC62288	6.13329
T4	SS00000660	ATTGATGATCATCCACTGACCAAGGTTAGAGTGGGTGGTCTCTGTTCCAGGTGGTAGCACTTGACACTCT	homologue to UP|SL51_PIG (P26429) Sodium/glucose cotransporter 1 (Na(+)/glucose cotransporter 1) (High affinity sodium-glucose cotransporter) (Fragment), complete	TC166061	14.1107	NM_000343	solute carrier family 5 (sodium/glucose cotransporter), member 1;SLC5A1	Cation transporter;Carbohydrate transporter	Carbohydrate metabolism;Transport;Other metabolism
T4	SS00013026	AAACCAGGTTTTCCTCTTGACGCAGAACGTGCGGTCGCTGTGGTCGAACGGAGACCACACCAGAGAGCCC	similar to UP|CU70_MOUSE (P58468) Protein C21orf70 homolog, partial (29%)	TC170158	6.99499
T4	SS00013297	CTCGACCCCGCTCAAGAAACCCCGCCGGAACTTAGAGGAACAGGCGGGCG	similar to GB|AAH00128.1|12652755|BC000128 immediate early response 5 {Homo sapiens;} , partial (74%)	TC166559	4.87751
T4	SS00013279	GACGTCGGCAGCACTTGGTATAGCAAGTCTAAACGGCCCCGCGTGTAATCTGCTATGAAAAACCATTTGT	unknown	TC58832	4.38947
T4	SS00012368	CTTTTATATGCCCAGCACCAAGTGCCTGCTACATGGTCAGTGCCCTAAACATTTGTAGAGTGGAGAATGC	unknown	TC185266	6.58121
T4	SS00012017	GAAGGGCCAGGCTGTCCTGGGTAGATTAAATTTCACTCTCATGAAAGGCACGTTCCTTGGTAGTTGATAC	unknown	TC181149	4.94685
T4	SS00012698	ACGGGGACAAAGACGGGTCTGTGTACTTGGCCAAACTTGAAAGGAATAGGGTGGTCGTCTTAGAGCCCCT	unknown	TC196723	13.84
T4	SS00009119	TCGGAGTCCACAAGGTCTCGCCGCATCTTACTAGCGAGGTCGAGAGGCGTACATTCGTTCGTTGCTCTGT	similar to UP|Q91W27 (Q91W27) Tuberoinfundibular 39 residue protein, partial (25%)	TC186592	6.12566
T4	SS00003717	TTTTATGACATCCGAGCACGCTCCATAGTCCAGTCTCTAAAGGCTCTTTCATTAAAACGCCGAGGACCCC	unknown	AW307764	4.98141
T4	SS00013053	GCAAAAGAAAGTAACTCCCATTTCCAATCCCAAGGGCCTTTTAGAGTAGGGGTCTCTCTTTCTGAAATTG	unknown	TC196486	4.80366
T4	SS00012535	ACTGCAGCCCAGGCTGTAAAGCAGTGGATGTTTTACAGTCTCGTTTATCACTTCCTAGAGTCGGCTGACC	unknown	TC189059	5.0031
T4	SS00011362	GAGAAATGTTCTCCCATTCTTGAATGCAGTTAGACCCTGCCAGTCAAAAATCAATGCATCTGTGACTTTC	unknown	TC186220	7.06085
T4	SS00010602	GCTTTTCTGGGAAATTCTACTCCACAGGGAACCTTGGCACTGAAAACCTGTTCAGATTTCCTGTTACATC	unknown	TC186448	-5.01969
T4	SS00010456	GCTGAGGCCTTTTCCCTAAAAATGTCCCTTTCCCTGCACTGATGTTGCATATTTCTCTGTCAGTGGCTTC	homologue to UP|UPTI_PIG (Q29100) Uterine plasmin/trypsin inhibitor precursor (UPTI), partial (75%)	TC164723	-3.1109
T4	SS00010281	ACAAGCCATAACTGGACCAGAGTGGGGATGGAGTTAAGTGCTATCACTACTTGAATTTTTATGCCTTCAG	unknown	TC180066	-4.58333
T4	SS00010208	AGTGGTTCTCGACCAGGGAGATTCTGCCCCCAATGGATATCTGGCAAACGTTGGGCGATATTGTGATTAT	unknown	TC47562	-3.50417
T4	SS00000879	AAACATTAAAGCTAAAAATAACCAAATGTCCCTGCTGCCCCCTGAGGGAAGGGGAGGAACCAGGCACTGC	homologue to UP|ACDV_BOVIN (P48818) Acyl-CoA dehydrogenase, very-long-chain specific, mitochondrial precursor (VLCAD) , partial (56%)	TC180852	-4.25776	NM_000018	acyl-Coenzyme A dehydrogenase, very long chain;ACADVL	Dehydrogenase	Acyl-CoA metabolism;Electron transport
T4	SS00003097	GAGCAGCTGCTGTGTTCTTATGACTGCAGATGCAGCCAAGAGGCTCAATGTTAACCCACTAGCAAGAATA	homologue to UP|THIL_HUMAN (P24752) Acetyl-CoA acetyltransferase, mitochondrial precursor (Acetoacetyl-CoA thiolase) (T2) , partial (98%)	TC182478	3.37557	NM_000019	acetyl-Coenzyme A acetyltransferase 1 (acetoacetyl Coenzyme A thiolase);ACAT1	Acetyltransferase	Protein acetylation
T4	SS00004021	GCCGAAAGATGGGGTTTATCAATGAGGATTTATCCACCAGTGGTTCTCAGGCTCTCCATGCAGACTGGCT	Homo sapiens aspartylglucosaminidase (AGA), mRNA	TC55529	4.67753	NM_000027	aspartylglucosaminidase;AGA	Hydrolase;Other proteases	Amino acid catabolism;Proteolysis
T4	SS00005068	ACATGGATTCGGCAACCGGGTATCAGTGATGAGCTATAGCGCCAAATTCGCTTCCTGTTTCTACGGACCT	homologue to GB|AAC60582.1|248841|S99471 delta-aminolevulinate dehydratase {Homo sapiens;} , partial (75%)	TC163140	3.85282	NM_000031	aminolevulinate, delta-, dehydratase;ALAD	Dehydratase	Porphyrin metabolism
T4	SS00002918	TACAGCCTCTACTTCTCCCAGCAGACCTACTACCGTGTCAGCAACAATGGACGGGCGCCTTCGCAACCCG	homologue to UP|ALD_MOUSE (P48410) Adrenoleukodystrophy protein homolog (ALDP), partial (52%)	TC169301	7.22494	NM_000033	ATP-binding cassette, sub-family D (ALD), member 1;ABCD1	Transporter	Lipid and fatty acid transport;Transport
T4	SS00000530	TCATTTGGGTGGATGCTCACACCGACATCAACACTCCACTGACAACCACGACCGGGAACTTACATGGACA	UP|Q95JC8 (Q95JC8) Arginase I , complete	TC182516	4.26925	NM_000045	arginase, liver;ARG1	Other hydrolase	Amino acid catabolism
T4	SS00005870	TGGTTTCCTCCACCGTCTCAATACAATGTTTCTGAGATACCCTCCTCGGACCCACCGACCAAGACCACCT	similar to UP|ARSB_FELCA (P33727) Arylsulfatase B precursor (ASB) (N-acetylgalactosamine-4-sulfatase) (G4S) , partial (63%)	TC185961	3.65317	NM_000046	arylsulfatase B;ARSB	Other hydrolase	Phospholipid metabolism;Sulfur metabolism
T4	SS00004797	TCCGGGAGCTCATCAAAACCATGGTGGATCGGGCAGAGGCGGAACGTGACATCCTCTTCCCGGGGTACAC	homologue to GB|AAH08195.1|14198270|BC008195 argininosuccinate lyase {Homo sapiens;} , complete	TC164353	3.14119	NM_000048	argininosuccinate lyase;ASL	Other lyase	Amino acid biosynthesis;Nitrogen metabolism
T4	SS00009816	ATGGCTAAGACGGCGAGGATGACGCTGGTGATCGTGGCTGTGTACGTGCTGTGCTGGGCGCCCTTCTTCC	V-2 lysine vasopressin receptor [Sus scrofa]	NP276001	8.01958	NM_000054	arginine vasopressin receptor 2 (nephrogenic diabetes insipidus);AVPR2	G-protein coupled receptor	G-protein mediated signaling;Calcium mediated signaling;Cell communication;Neuronal activities;Regulation of vasoconstriction, dilation
T4	SS00004994	ACAGCAGGCTCACCCACCTGCTCCAGGACGCGCTGGGAGGTGACGCGAAGTTACAGGTGATTGTGTGCGT	similar to GB|BAA36417.1|4115551|AB012722 kinesin-like protein {Homo sapiens;} , partial (44%)	TC167847	3.37025	NM_030615	kinesin family member 25;KIF25	Microtubule binding motor protein	Intracellular protein traffic;Protein targeting and localization;Developmental processes;Mitosis;Cell proliferation and differentiation;Cell structure
T4	SS00009702	TACAGAACGGCCTCAGGTACCATGACCGAGACGTGTGGAAACCCGTGCCCTGCCAGATCTGTGTCTGCGA	type I collagen alpha1 [Sus scrofa]	NP275378	-5.13396	NM_000088	collagen, type I, alpha 1;COL1A1	Extracellular matrix structural protein	Cell adhesion;Cell structure
T4	SS00012021	TCCTCTCTCTCCTCTGAAACCCTCTCCTCCTCAGCTGCATCCCACCCTCGTGGCCTCTCTCTCTCTCTGT	Homo sapiens collagen, type I, alpha 1 (COL1A1), mRNA	TC180916	-6.2929	NM_000088	collagen, type I, alpha 1;COL1A1	Extracellular matrix structural protein	Cell adhesion;Cell structure
T4	SS00006225	GTGCTCCAGGCACTGCTGGTCCATCTGGTCCTAGTGGACTCCCAGAGAGAGGGTGCTGCTGGCATACCTG	Homo sapiens collagen, type I, alpha 2 (COL1A2), mRNA	TC62435	-4.03717	NM_000089	collagen, type I, alpha 2;COL1A2	Extracellular matrix structural protein	Cell adhesion;Cell structure
T4	SS00005598	AGGCCGAGAACTACATGGACTACGCCGACGGCATGGAGGAGATCTTCGGCTCGCTCAACTCCCTGAAGCT	homologue to UP|Q15094 (Q15094) Pro-alpha-1 type V collagen, partial (18%)	TC163207	6.48253	NM_000093	collagen, type V, alpha 1;COL5A1	Extracellular matrix structural protein	Mesoderm development
T4	SS00006197	AACTGTCCTCAGAAGAGCAATGCAGATCAGAGGGATGTGGACCACGACTTTGTGGGAGATGCATGTGACA	homologue to UP|Q9BG80 (Q9BG80) Cartilage oligomeric matrix protein, partial (39%)	TC190735	-4.73713	NM_000095	cartilage oligomeric matrix protein;COMP	Other signaling molecule;Other enzyme regulator;Other extracellular matrix	Blood clotting;Other developmental process
T4	SS00000535	AGGTTCAAGTTGACGATGACGACTTCGTGCACCTTCGGGTGTTTGAAAGCCTCCCGCACGAGAACAAGCC	UP|CYTB_PIG (Q29290) Cystatin B (Stefin B), complete	TC181081	7.97832	NM_000100	cystatin B (stefin B);CSTB	Cysteine protease inhibitor	Proteolysis
T4	SS00009454	CTCTGTGATGGGTTATCACATTCTCATTTGGAGCCAGGAGGAAGCTGGGATGCGGAAATGAGAGACATTT	similar to UP|DDB2_HUMAN (Q92466) DNA damage binding protein 2 (Damage-specific DNA binding protein 2) (DDB p48 subunit) (DDBb) (UV-damaged DNA-binding protein 2) (UV-DDB 2), partial (93%)	TC183562	-4.55178	NM_000107	damage-specific DNA binding protein 2, 48kDa;DDB2	Damaged DNA-binding protein	DNA repair
T4	SS00007765	GCTTCAGGAAGTGACGCCCACAGGGTCATGTGCTGGACATTCGTGCTCTGTCAGTAGCATCAGCTAACCA	similar to UP|XPB_HUMAN (P19447) TFIIH basal transcription factor complex helicase XPB subunit (Basic transcription factor 2 89 kDa subunit) (BTF2-p89) (TFIIH 89 kDa subunit) (DNA-repair protein complementing XP-B cells) (Xeroderma pigmentosum group B co	TC187225	-6.00453	NM_000122	excision repair cross-complementing rodent repair deficiency, complementation group 3 (xeroderma pigmentosum group B complementing);ERCC3	DNA helicase;Hydrolase	DNA repair
T4	SS00007284	TACACTGCACGCTTCCTGGTGAACTCCCTGCAAAGTCCTCTCAACTGGAGCAAAGGAGTTTAACTGTGGT	Homo sapiens estrogen receptor 1 (ESR1), mRNA	TC50057	5.06395	NM_000125	estrogen receptor 1;ESR1	Nuclear hormone receptor;Transcription factor;Nucleic acid binding	mRNA transcription regulation;Steroid hormone-mediated signaling;Other neuronal activity;Oogenesis;Cell cycle control;Mitosis;Cell proliferation and differentiation;Cell motility
T4	SS00002888	GCAGTTGGTGCTTCTCGTGCAGCTGTTGATGCTGGCTTTGTTCCCAATGACATGCAAGTTGGACAGACAG	homologue to UP|ETFA_HUMAN (P13804) Electron transfer flavoprotein alpha-subunit, mitochondrial precursor (Alpha-ETF), complete	TC163909	-3.80388	NM_000126	electron-transfer-flavoprotein, alpha polypeptide (glutaric aciduria II);ETFA	Molecular function unclassified	Biological process unclassified
T4	SS00000659	GTACACTATCCAGTATAGTGACCGAGGAGTCGAATGGAAGTCTTACAGGGAGAAATCCTCGATGGTAGAC	UP|FA5_PIG (Q9GLP1) Coagulation factor V precursor (Activated protein C cofactor), complete	TC186262	6.55298	NM_000130	coagulation factor V (proaccelerin, labile factor);F5	Serine protease	Proteolysis;Signal transduction;Blood clotting
T4	SS00009720	TTGTGGCTCGGTACATCCGTTTGCACCCAACACATTACAGCATCCGCAGCACTCTTCGCATGGAGTTGAT	UP|FA8_PIG (P12263) Coagulation factor VIII precursor (Procoagulant component), complete	TC194371	3.86887	NM_000132	coagulation factor VIII, procoagulant component (hemophilia A);F8	Serine protease	Proteolysis;Signal transduction;Blood clotting
T4	SS00009864	GAACCTACAGAGCAAAGGCGAAATGTGATCCGTGCCATTCCCCACCACAGCTACAATGCCACCGTGAATA	factor IX	TC166625	-3.65497	NM_000133	coagulation factor IX (plasma thromboplastic component, Christmas disease, hemophilia B);F9	Oxidoreductase;Serine protease;Defense/immunity protein;Calmodulin related protein;Annexin	Proteolysis;Blood clotting
T4	SS00005394	TACCATATGCAGGTCCAACTTTAAGTACATGTACTGGACGATGTTGCAGCAGCTCACTCACCACTCTGTC	homologue to UP|FAAA_HUMAN (P16930) Fumarylacetoacetase (Fumarylacetoacetate hydrolase) (Beta-diketonase) (FAA) , complete	TC182344	-3.351	NM_000137	fumarylacetoacetate hydrolase (fumarylacetoacetase);FAH	Other hydrolase	Amino acid catabolism
T4	SS00012231	GGGATATGGAGAGCCCCCACCTCTGTGGCTGTCAGTGTGAATGAGATCTATTTACAGTCTCACACGTATT	homologue to UP|HEMZ_BOVIN (P22600) Ferrochelatase, mitochondrial precursor (Protoheme ferro-lyase) (Heme synthetase) , partial (45%)	TC183810	-5.26208	NM_000140	ferrochelatase (protoporphyria);FECH	Other lyase	Porphyrin metabolism
T4	SS00001697	GGCACTGCTGTTGGTACTGGTTTAAATACTAGGATTGGTTTTGCAGAAAAGGTCGCTGCCAAAGTAGCCG	homologue to UP|FUMH_HUMAN (P07954) Fumarate hydratase, mitochondrial precursor (Fumarase) , partial (97%)	TC163494	3.21385	NM_000143	fumarate hydratase;FH	Other lyase	Amino acid metabolism
T4	SS00010783	CCCGCTGCCTATGGAAGGAGCTAACAAGGATTTGGCAAGCTCCACCAATGCTACTTATGTAGCATCAACT	similar to UP|FUCO_HUMAN (P04066) Tissue alpha-L-fucosidase precursor (Alpha-L-fucosidase I) (Alpha-L-fucoside fucohydrolase) , partial (88%)	TC183537	5.61503	NM_000147	fucosidase, alpha-L- 1, tissue;FUCA1	Glycosidase	Monosaccharide metabolism;Protein glycosylation
T4	SS00003703	CCCACCTGGTGTTTGACTAAGCAAACTACCCCCCTTCACACACACACCAAGAGTTCACTCTGCACCCTCT	UP|GCDH_PIG (P81140) Glutaryl-CoA dehydrogenase, mitochondrial precursor (GCD) (Fragment) , complete	TC182620	-4.42575	NM_000159	glutaryl-Coenzyme A dehydrogenase;GCDH	Dehydrogenase	Acyl-CoA metabolism;Electron transport
T4	SS00002723	TGGCCAATCGCAACGAAGTTTTTCACCGGGAGATCATCTCAGAGATGGGGGAGCTTGGTGTGCTGGGCCC	UP|GCDH_PIG (P81140) Glutaryl-CoA dehydrogenase, mitochondrial precursor (GCD) (Fragment) , complete	TC182620	-3.10974	NM_000159	glutaryl-Coenzyme A dehydrogenase;GCDH	Dehydrogenase	Acyl-CoA metabolism;Electron transport
T4	SS00011388	CAAATAAATCCCACAGGCACTGTTTTGCTTCGGCTAGAAAGAGCAAGCTCGACTGCATCAAAAAGCTTCC	similar to UP|AGAL_HUMAN (P06280) Alpha-galactosidase A precursor (Melibiase) (Alpha-D-galactoside galactohydrolase) (Alpha-D-galactosidase A) (Agalsidase alfa) , partial (95%)	TC182202	-3.35882	NM_000169	galactosidase, alpha;GLA	Galactosidase	Other polysaccharide metabolism;Protein modification;Porphyrin metabolism;Signal transduction
T4	SS00007380	GTATAAGTATACCTCAGAAGAAGCTGATATGACCTAAGGGTCCCTAACCCGGCCACCCTCCTGTCAGCCC	homologue to UP|GSHB_HUMAN (P48637) Glutathione synthetase (Glutathione synthase) (GSH synthetase) (GSH-S) , complete	TC165237	3.60688	NM_000178	glutathione synthetase;GSS	Synthetase;Other ligase	Sulfur redox metabolism
T4	SS00009716	GCTCACACAGCCTGGCCAAGAAGGCACAGGATGAAGGACTTCTTTCTGATGTTGTGCCTTTCAAAGTCCC	homologue to UP|ECHB_BOVIN (O46629) Trifunctional enzyme beta subunit, mitochondrial precursor (TP-beta) [Includes: 3-ketoacyl-CoA thiolase (Acetyl-CoA acyltransferase) (Beta-ketothiolase)] , complete	TC182413	-5.12782	NM_000183	hydroxyacyl-Coenzyme A dehydrogenase/3-ketoacyl-Coenzyme A thiolase/enoyl-Coenzyme A hydratase (trifunctional protein), beta subunit;HADHB	Acetyltransferase	Protein acetylation
T4	SS00010183	TGAGGGGTGTCGAAGTCTGACCTGACCAGAAGGTGTGTGATGGAATCCTTGACCTCCAACATGGAAACAC	UP|Q9MZU5 (Q9MZU5) Intercellular adhesion molecule-1 precursor, complete	TC166624	-4.23259	NM_000201	intercellular adhesion molecule 1 (CD54), human rhinovirus receptor;ICAM1	Receptor;Signaling molecule;CAM family adhesion molecule	Cell adhesion-mediated signaling;Cell adhesion;B-cell- and antibody-mediated immunity
T4	SS00001276	CACGCGTGGACAGGAAGCCTTCGACCTTTAACCTCTTCGTGTTCAGCCCAGACACGGCTGTTGTCTCTGG	similar to UP|IDUA_HUMAN (P35475) Alpha-L-iduronidase precursor , partial (87%)	TC162228	4.14942	NM_000203	iduronidase, alpha-L-;IDUA	Glycosidase	Other polysaccharide metabolism
T4	SS00007907	AATTTTGTGCCCCCATAACTGCCCCCTCATTCAATATGTCCCACTCGAGAATTGCCCCTATGCCCTGTAC	UP|Q76KD0 (Q76KD0) Interleukin 2 receptor gamma, complete	TC183751	-3.34503	NM_000206	interleukin 2 receptor, gamma (severe combined immunodeficiency);IL2RG	Interleukin receptor	Cytokine and chemokine mediated signaling pathway
T4	SS00009681	TGATGGAATTGATGGCTCACGGAGACTTAAAGAGTTACCTGCGTTCCCTGCGGCCGGAGGCTGAGAATAA	insulin receptor [Sus scrofa]	TC170550	3.17485	NM_000208	insulin receptor;INSR	Tyrosine protein kinase receptor;Protein kinase	Regulation of carbohydrate metabolism;Protein phosphorylation;Receptor protein tyrosine kinase signaling pathway;Ligand-mediated signaling;Inhibition of apoptosis;Other developmental process;Embryogenesis;Cell cycle control;Cell proliferation and differen
T4	SS00004658	GGAATGGCGCCCAGCTCTATGCCTGCCAGGACCCTACCATCTTTGAGGAGAGACACCTCAAGTACATCTC	Janus kinase 3 [Sus scrofa]	TC166248	-3.55904	NM_000215	Janus kinase 3 (a protein tyrosine kinase, leukocyte);JAK3	Non-receptor tyrosine protein kinase	Protein phosphorylation;Receptor protein tyrosine kinase signaling pathway;JAK-STAT cascade;Apoptosis;Mesoderm development;Cell cycle control;Cell proliferation and differentiation;Cell motility
T4	SS00004657	CTATTCACTGTCATTTTTATATCTCCTACACACACACACCTCTGGGTTCTGGTCTCCATGGACTGGCTAT	homologue to UP|JAK3_HUMAN (P52333) Tyrosine-protein kinase JAK3 (Janus kinase 3) (JAK-3) (Leukocyte janus kinase) (L-JAK) , partial (6%)	TC166249	-3.37592	NM_000215	Janus kinase 3 (a protein tyrosine kinase, leukocyte);JAK3	Non-receptor tyrosine protein kinase	Protein phosphorylation;Receptor protein tyrosine kinase signaling pathway;JAK-STAT cascade;Apoptosis;Mesoderm development;Cell cycle control;Cell proliferation and differentiation;Cell motility
T4	SS00005245	TACAGAAATAGCACCCGATTATCCCCAAGCACCAGCACAGGGACCCTTCCCCATGAATAAAGACTTCTTT	homologue to UP|LCAT_HUMAN (P04180) Phosphatidylcholine-sterol acyltransferase precursor (Lecithin-cholesterol acyltransferase) (Phospholipid-cholesterol acyltransferase) , complete	TC181987	-3.75124	NM_000229	lecithin-cholesterol acyltransferase;LCAT	Acyltransferase	Cholesterol metabolism
T4	SS00012558	GTGATTACAACCCAAAGCTCTTTGACAACGGTGGAACTTACCAGAAGACATAAGGAATTGTACTGCAGAG	Homo sapiens met proto-oncogene (hepatocyte growth factor receptor) (MET), mRNA	TC171103	-3.23734	NM_000245	met proto-oncogene (hepatocyte growth factor receptor);MET	Tyrosine protein kinase receptor;Protein kinase	Protein phosphorylation;Receptor protein tyrosine kinase signaling pathway;Ligand-mediated signaling;Immunity and defense;Fertilization;Cell cycle control;Cell proliferation and differentiation;Oncogene;Cell motility
T4	SS00007818	CAGTTAGGCATCCACAACTGATGTGCAGGTGAATGACAGAAGAAAGGAAGAAAAATGTGTCTTCGGCTAC	Homo sapiens myosin VA (heavy polypeptide 12, myoxin) (MYO5A), mRNA	TC53015	-3.68364	NM_000259	myosin VA (heavy chain 12, myoxin);MYO5A	Actin binding motor protein	General vesicle transport
T4	SS00007855	ATTTGGGACCTGCCTCATTCAACCTTCCTAAATACTTCTGTATTTGCTCTAAGAATCCCTAAAGGAGTAT	homologue to UP|PH4H_HUMAN (P00439) Phenylalanine-4-hydroxylase (PAH) (Phe-4-monooxygenase) , complete	TC185079	-3.14	NM_000277	phenylalanine hydroxylase;PAH	Oxygenase	Other amino acid metabolism;Signal transduction
T4	SS00005132	GAATGGTTTAACGTGTACAACAAGGTCCACATCACCCTGAGCACCCACGAGTGTGCGGGCCTTTCAGAAC	PIR|A47189|A47189 4a-hydroxytetrahydrobiopterin dehydratase [validated] - rat {Rattus norvegicus;} , complete	TC165974	-3.23417	NM_000281	pterin-4 alpha-carbinolamine dehydratase/dimerization cofactor of hepatocyte nuclear factor 1 alpha (TCF1);PCBD1	Dehydratase	mRNA transcription;Pterin metabolism
T4	SS00004571	CCACCATCACAGGCGACATTGGCACTTGAGCACCCCATTCAGTGCTGTTTCCTAGGGAGAAACTTTTTAA	homologue to GB|AAH28295.1|20271451|BC028295 Xaa-Pro dipeptidase {Homo sapiens;} , complete	TC163377	-4.44808	NM_000285	peptidase D;PEPD	Metalloprotease	Proteolysis
T4	SS00004889	CAGTCTGGCAAGTGGGCAAAACTGTTTCCAAGGCAGATGACAGCATCGAAGCCACCCATTGGTGACTTGG	homologue to UP|PEX6_HUMAN (Q13608) Peroxisome assembly factor-2 (PAF-2) (Peroxisomal-type ATPase 1) (Peroxin-6), partial (19%)	TC168851	-4.99283	NM_000287	peroxisomal biogenesis factor 6;PEX6	Molecular function unclassified	Peroxisome transport
T4	SS00004322	CAGATCCTGATGTTGCGCATGATCATGGAGGGCCAGTACCAGTTTAGTTCACCCGAATGGGACGACCGTT	homologue to UP|KPBH_HUMAN (P15735) Phosphorylase B kinase gamma catalytic chain, testis/liver isoform (PHK-gamma-T) (Phosphorylase kinase gamma subunit 2) (PSK-C3) , complete	TC183043	6.11103	NM_000294	phosphorylase kinase, gamma 2 (testis);PHKG2	Non-receptor serine/threonine protein kinase	Regulation of carbohydrate metabolism;Glycogen metabolism;Protein phosphorylation;Muscle contraction
T4	SS00002985	GCGCTGGCTTACTCAAGGAAGCCCGGCTGCCCGTGATTGAGAACAAAGTGTGTTATCGCTACGAGTATCT	UP|PLMN_PIG (P06867) Plasminogen , complete	TC163109	3.99061	NM_000301	plasminogen;PLG	Peptide hormone;Other protease inhibitor;Other enzyme inhibitor;Serine protease;Calmodulin related protein;Annexin	Lipid and fatty acid transport;Proteolysis;Transport;Blood clotting;Apoptosis;Angiogenesis;Blood circulation and gas exchange;Cell proliferation and differentiation
T4	SS00001746	TTCCTCTTGACCCAGCTTTTCCCCTGTGCTGTTACATGTTTTCCCACCAGTCTTTGTCGCCAAAGTTGCT	homologue to GB|AAH31168.1|21411088|BC031168 Tnk2 protein {Mus musculus;} , partial (27%)	TC185135	-4.2038	NM_005781	tyrosine kinase, non-receptor, 2;TNK2	Non-receptor tyrosine protein kinase	Protein phosphorylation;Intracellular signaling cascade
T4	SS00012216	ATTTTCTTCATGAACACTCAGATGGGTGCATGTCATCTTCATTTGCCCCTCGATGCATGTGACTCTTGCT	homologue to UP|Q8HYB8 (Q8HYB8) Survival of motor neuron, complete	TC164488	4.27798	NM_000344	survival of motor neuron 1, telomeric;SMN1	Other RNA-binding protein;mRNA processing factor	Pre-mRNA processing
T4	SS00010934	GTGTGCAGCAACATCCACTCTGGTTTCAAGAGAACAGGCTGACAAGAAAGATACGGGTTTTCAACACACA	GB|AAQ76091.1|34582612|AY368628 steroidogenic acute regulatory protein {Sus scrofa;} , complete	TC162876	-4.02086	NM_000349	steroidogenic acute regulator;STAR	Other transfer/carrier protein;Other membrane traffic protein	Regulation of lipid, fatty acid and steroid metabolism;Other lipid, fatty acid and steroid metabolism;Oogenesis
T4	SS00006721	TTCAAAGACGGAACCCCTCGGATTGACGCCCGGACGAAGAATTTGCTTCTGAACCACATGATTAAAGATC	homologue to UP|BGH3_PIG (O11780) Transforming growth factor-beta induced protein IG-H3 precursor (Beta IG-H3) (Kerato-epithelin) (RGD-containing collagen associated protein) (RGD-CAP), complete	TC182782	6.85055	NM_000358	transforming growth factor, beta-induced, 68kDa;TGFBI	Signaling molecule;Other cell adhesion molecule	Extracellular matrix protein-mediated signaling;Cell adhesion;Vision;Skeletal development;Cell proliferation and differentiation
T4	SS00004836	CTCTGGATTCCCCTCCCTCATCCTTTGTTGCTCCCTCTCACCCCGGCAGAAAAAGTCTAAGATCTCCGCC	homologue to UP|TRIC_BOVIN (P08057) Troponin I, cardiac muscle, partial (46%)	TC182435	-3.4732	NM_000363	troponin I type 3 (cardiac);TNNI3	Non-motor actin binding protein	Muscle contraction;Muscle development
T4	SS00010592	TGGAGACACAACTGTCACCGTGGAAACTAGAGCAAATCCCTTCCTCTCTTCCCTCCTTTGTGAATGAGGG	GB|AAH07433.1|13938565|BC007433 tropomyosin 1 (alpha) {Homo sapiens;} , complete	TC162896	-3.73616	NM_000366	tropomyosin 1 (alpha);TPM1	Actin binding motor protein	Muscle contraction;Muscle development;Cell structure;Cell motility
T4	SS00008303	TGCCATTTCCCAGGTTGACATTGCCACACTTCATAGAGAGTTTAGCAACACAGTGTGCTTAGTCAGCCCA	homologue to PIR|T08796|T08796 tropomyosin - human (fragment) {Homo sapiens;} , complete	TC162894	-6.66446	NM_000366	tropomyosin 1 (alpha);TPM1	Actin binding motor protein	Muscle contraction;Muscle development;Cell structure;Cell motility
T4	SS00000854	TGGCGAGATGCAGAAAATTGTGACATTTGCACAGATGAGTACATGGGAGGACGCAACCCTGCAAACCCTA	UP|Q9MZ48 (Q9MZ48) Tyrosinase (Fragment), complete	TC192121	3.99591	NM_000372	tyrosinase (oculocutaneous albinism IA);TYR	Oxygenase;Oxidase	Other amino acid metabolism;Vision;Developmental processes
T4	SS00002718	GAAACAGACTACACTCCGGTTTGGTGCATGCGGCAGGCAGGCCGCTACTTACCAGAGTTTAGGGAAACCA	homologue to UP|Q8HY31 (Q8HY31) Uroporphyrinogen decarboxylase , complete	TC182660	5.09554	NM_000374	uroporphyrinogen decarboxylase;UROD	Decarboxylase	Porphyrin metabolism
T4	SS00010205	CTAGAGTCTCATTTCCTTCAGCTCCCCGCATCACCACCTTCAATCGACAAGTCCTACTGACTTTACCTCT	homologue to UP|TPP1_HUMAN (O14773) Tripeptidyl-peptidase I precursor (TPP-I) (Tripeptidyl aminopeptidase) (Lysosomal pepstatin insensitive protease) (LPIC) , partial (49%)	TC162044	-4.77766	NM_000391	tripeptidyl peptidase I;TPP1	Serine protease	Proteolysis
T4	SS00012296	GTGCCGAAATTGCCAGTTTACCTGTTTGCCTCCCTTTCCAAGACCACTGGTGCCTAGAAGACTAGAATCT	Homo sapiens tripeptidyl peptidase I (TPP1), mRNA	TC185035	-3.97819	NM_000391	tripeptidyl peptidase I;TPP1	Serine protease	Proteolysis
T4	SS00002810	ACCGGACAAGCCACAGTTCCTGCTGTTAGATATACAAATCCAATCCTCTACCTGGCCACATGGATCCTGG	similar to UP|Q95L75 (Q95L75) Multidrug resistance protein MRP2, partial (13%)	TC190628	3.2269	NM_000392	ATP-binding cassette, sub-family C (CFTR/MRP), member 2;ABCC2	ATP-binding cassette (ABC) transporter	Small molecule transport;Extracellular transport and import;Detoxification
T4	SS00009290	TCCTGAGACTCTTGAAGTAATGGCTGATCCTGCATCAGCACTGTATATATGGTCTTAAGTGCCTGGCCTC	Sus scrofa collagen type V alpha 2 (COL5A2) mRNA, partial sequence	TC182106	6.13015	NM_000393	collagen, type V, alpha 2;COL5A2	Extracellular matrix structural protein	Cell adhesion;Cell structure
T4	SS00010792	CACACCACAAGCCCCTACAGCCAGAGATTCAGCCCTTCCCTCAATCAGCCTCTGAATCATGTCCAGGGAC	similar to UP|Q9BGU1 (Q9BGU1) Histidine-rich glycoprotein, partial (90%)	TC181538	-4.85985	NM_000412	histidine-rich glycoprotein;HRG	Other miscellaneous function protein	Blood clotting
T4	SS00012085	TCAGGAAAGGTCGTGTTAGCCCGGGTTGTACCTACTGAAACCGAAGCCCAGAAAGGGAAGGAGCTTTGCC	similar to UP|DHB1_MOUSE (P51656) Estradiol 17-beta-dehydrogenase 1 (17-beta-HSD 1) (17-beta-hydroxysteroid dehydrogenase 1) , partial (82%)	TC163301	4.20599	NM_000413	hydroxysteroid (17-beta) dehydrogenase 1;HSD17B1	Dehydrogenase;Reductase	Steroid metabolism
T4	SS00000921	AGAATCTGATGAAGAGGAGGAGTGACGCTGCAGCCCACACATCTCTGTTCCTGCAGAAAGGCTGCATGTG	UP|Q9TUN6 (Q9TUN6) Glycoprotein IIb, complete	TC168499	7.96825	NM_000419	integrin, alpha 2b (platelet glycoprotein IIb of IIb/IIIa complex, antigen CD41);ITGA2B	Other cell adhesion molecule	Cell adhesion
T4	SS00001072	GATTCTTCTCGGGGAGTAGCGCTGTGTCCTTTCCACCATGTCACCTAAGAAAGCCAAGAAGAGAGCAGAT	UP|Q8MHY0 (Q8MHY0) Myosin regulatory light chain ventricular isoform (Myosin light chain 2V), complete	TC164739	-4.25309	NM_000432	myosin, light chain 2, regulatory, cardiac, slow;MYL2	Other actin family cytoskeletal protein;Calmodulin related protein	Muscle contraction;Muscle development;Cell structure and motility
T4	SS00003188	TTCTTGGGCAGGGCCAGGCGGGCCTGTAAGCAGTCAGTAAATGTGAACTCAGGGAACCGGGGAAGGCTTA	homologue to UP|NER1_HUMAN (Q99519) Sialidase 1 precursor (Lysosomal sialidase) (N-acetyl-alpha-neuraminidase 1) (Acetylneuraminyl hydrolase) (G9 sialidase) , partial (89%)	TC183160	3.33276	NM_000434	sialidase 1 (lysosomal sialidase);NEU1	Other hydrolase	Carbohydrate metabolism;Lipid metabolism;Protein glycosylation
T4	SS00006759	CTGGCTGTGGGATCTTGTCGCCTGCCTGTTAGCTGGAATGGCCCCTTTAAGACAAAGGACTCTGGATACC	homologue to UP|PAF2_BOVIN (P79106) Platelet-activating factor acetylhydrolase 2, cytoplasmic (Serine dependent phospholipase A2) , partial (38%)	TC177452	-4.45922	NM_000437	platelet-activating factor acetylhydrolase 2, 40kDa;PAFAH2	Synthase and synthetase	Phospholipid metabolism;Other immune and defense
T4	SS00009992	CCATCGCACACGGGTCACAGAACGTGAAGGTGTTTGAGGAAGCCAAGCCTAACTCTGAACTATGCTGCAA	UP|Q867B5 (Q867B5) Recombination activating protein 1, partial (83%)	TC169973	-5.41953	NM_000448	recombination activating gene 1;RAG1	Endodeoxyribonuclease;Hydrolase	DNA recombination;B-cell- and antibody-mediated immunity
T4	SS00009844	AGGAAATGAGTCCGGAAACAAACTATTTAGGAGGTTCCGAAAAATGAATGCGAGGCAGTCCAAATTCTAT	recombinase activating protein	NP276192	3.76246	NM_000448	recombination activating gene 1;RAG1	Endodeoxyribonuclease;Hydrolase	DNA recombination;B-cell- and antibody-mediated immunity
T4	SS00000301	GGTCGTATGGCAAAGTGAAGGAGGTGCTGGACTCAGAAACGCTGTGCAGGAGAGCTGTCAAAATCCTCAA	homologue to UP|STKB_HUMAN (Q15831) Serine/threonine-protein kinase 11 (Serine/threonine-protein kinase LKB1) , partial (28%)	TC170230	-4.68892	NM_000455	serine/threonine kinase 11;STK11	Non-receptor serine/threonine protein kinase	Protein phosphorylation;Signal transduction;Developmental processes;Cytokinesis;Cell proliferation and differentiation;Cell structure
T4	SS00000588	TATTTTTGGACTGACTGCCAGCTCACTCCTCTCTCCTGATGTTAAGGCGTGCCTCTGGATGTTGAGACAT	UP|HNFB_PIG (Q03365) Hepatocyte nuclear factor 1-beta (HNF-1beta) (HNF-1B) (Variant hepatic nuclear factor 1) (VHNF1) (FPC-binding protein) (FPCB), complete	TC184828	-3.21506	NM_000458	transcription factor 2, hepatic; LF-B3; variant hepatic nuclear factor;TCF2	Other transcription factor;Nucleic acid binding	mRNA transcription regulation
T4	SS00009714	ACGATGTGAATGATCAGAGTGTCCCCGGTGCCCAGACCTTCCAAACGGAAGAGAAGAAATGTAAAGGCTA	homologue to UP|THB1_HUMAN (P10828) Thyroid hormone receptor beta-1, partial (63%)	TC173325	4.36364	NM_000461	thyroid hormone receptor, beta (erythroblastic leukemia viral (v-erb-a) oncogene homolog 2, avian);THRB	Nuclear hormone receptor;Transcription factor	mRNA transcription regulation;Steroid hormone-mediated signaling;Sensory perception;Developmental processes
T4	SS00003823	ACCTGAAGACGTAAGTGAAGAAGACATAAAAGCTGTGTTCTCTTCATGGTTACAACAGTCCACTACTACC	similar to GB|BAB59061.1|14289171|AB052090 Pex1p-634del690 {Homo sapiens;} , partial (15%)	TC196717	12.8076	NM_000466	peroxisome biogenesis factor 1;PEX1	Molecular function unclassified	Peroxisome transport
T4	SS00001011	GCAAAGTTATGAAGGCATGCGGGCCACCCAAGTACAGGAGCTGTGAGCAGAAGAGTGTAAAATAGTGTAA	UP|DAX1_PIG (P79386) Nuclear receptor 0B1 (Nuclear receptor DAX-1), complete	TC188337	-3.52704	NM_000475	nuclear receptor subfamily 0, group B, member 1;NR0B1	Nuclear hormone receptor;Transcription factor;Nucleic acid binding	mRNA transcription regulation;Sex determination
T4	SS00000505	TGCGTGTTGCACGAGAAGACACCAGTGAGCGAAAAAGTTACCAAATGCTGCACAGAGTCCTTGGTGAACA	UP|ALBU_PIG (P08835) Serum albumin precursor (Fragment), complete	TC181349	7.43989	NM_000477	albumin;ALB	Other transfer/carrier protein	Transport
T4	SS00012008	GAAAGCATTTTTAAAGGCCAGTGTGAAGTCAAGTTTTACCAAGGTACTCTTCGTGTGTGTTACTAGTGCC	Homo sapiens adenosine monophosphate deaminase (isoform E) (AMPD3), mRNA	TC162419	-3.24233	NM_000480	adenosine monophosphate deaminase (isoform E);AMPD3	Deaminase	Purine metabolism
T4	SS00013178	CTGGCCAACCCCCAGGCTGCTGCAGGCTAGTAGGTGGTGGAGTGGGGAAGAATAAACAACTTTCTAGAGC	homologue to UP|APT_GERCA (Q64414) Adenine phosphoribosyltransferase (APRT) , complete	TC181037	-3.19864	NM_000485	adenine phosphoribosyltransferase;APRT	Molecular function unclassified	Biological process unclassified
T4	SS00009932	AACCCTGCCGTGACTGTAGCCTGCCTGGTGGGCTGCCATGTCTCCTTTCTCCGAGCTGCCTTCTACGTGG	aquaporin 2	NP283000	-6.43616	NM_000486	aquaporin 2 (collecting duct);AQP2	Other transporter	Other transport;Other homeostasis activities
T4	SS00000605	CTCTCCCCAGCATGTGATGGTTTAACGCTGTGCTGTGAGTGGATGAAGGTGGCTCGAGAATGCCAATAAC	UP|Q8WNR3 (Q8WNR3) Arylsulfatase A , complete	TC183873	-4.6514	NM_000487	arylsulfatase A;ARSA	Other hydrolase	Phospholipid metabolism;Sulfur metabolism
T4	SS00000611	CAACAAGTCCTCTGAGTTGGTGTCAGCCAACCGCCTTTTTGGAGACAAATCCCTTACCTTCAATGAGACC	antithrombin III [Sus scrofa]	TC180842	4.27799	NM_000488	serpin peptidase inhibitor, clade C (antithrombin), member 1;SERPINC1	Serine protease inhibitor	Proteolysis
T4	SS00001263	TCACGACCTCATCAACGTTGGTGCTACTGCTTGGTGGAGAATGTAAACCCTTTGTAACCCCCTCCCATCC	similar to UP|Q28098 (Q28098) Elastin; NCBI gi: 163002 (Fragment), partial (44%)	TC162129	3.08004	NM_000501	elastin (supravalvular aortic stenosis, Williams-Beuren syndrome);ELN	Extracellular matrix structural protein;Structural protein	Cell structure
T4	SS00001147	ATTTCATGCTTCCTACCCTTGTCTGAAGGACCAAGACGTCCAAGAAGTTTGTGTGTACATGTGCCCAGGC	UP|FSHB_PIG (P01228) Follitropin beta chain precursor (Follicle-stimulating hormone beta subunit) (FSH-beta) (FSH-B), complete	TC187888	-3.54779	NM_000510	follicle stimulating hormone, beta polypeptide;FSHB	Peptide hormone	Oogenesis;Spermatogenesis and motility
T4	SS00001148	CAGGGCTGTAGGATGCAAAACAGAGAAGCCCTGAATTGCTGTGCAGGTTGGTCATACACAAAGGCACCTG	UP|FUT2_PIG (Q10982) Galactoside 2-alpha-L-fucosyltransferase 2 (GDP-L-fucose:beta-D-galactoside 2-alpha-L-fucosyltransferase 2) (Alpha(1,2)FT 2) (Fucosyltransferase 2) , complete	TC185103	-3.64381	NM_000511	fucosyltransferase 2 (secretor status included);FUT2	Glycosyltransferase	Carbohydrate metabolism;Protein glycosylation
T4	SS00002173	AGGCGTCTCCTTTGCATATCCTAACTGCCCTGACCAGCCTGTGCTCAAGGGTCTCACATTCACCCTACAT	similar to UP|Q8SQ31 (Q8SQ31) ABC transporter TAP2, partial (56%)	TC167895	-6.9349	NM_000544	transporter 2, ATP-binding cassette, sub-family B (MDR/TAP);TAP2	ATP-binding cassette (ABC) transporter	Extracellular transport and import;Immunity and defense
T4	SS00010163	AAACTGCTTCCTGAAAACAACCTGCTGTCCTCTGAGCTCTCCCTGGCAGCAGTGAACGATCTGCTGCTGT	UP|P53_PIG (Q9TUB2) Cellular tumor antigen p53 (Tumor suppressor p53), complete	TC186921	-3.5741	NM_000546	tumor protein p53 (Li-Fraumeni syndrome);TP53	Other transcription factor	DNA repair;mRNA transcription regulation;Induction of apoptosis;Cell cycle control;Cell proliferation and differentiation;Tumor suppressor
T4	SS00001051	CATGCCAACGGTATACAGCGAGTCGCTCTTTGTGGAGCGTGACGATTACCTAACTATCGGTCGATTCAGT	UP|TSHB_PIG (P01224) Thyrotropin beta chain precursor (Thyroid-stimulating hormone beta subunit) (TSH-beta) (TSH-B), partial (84%)	TC198588	5.55349	NM_000549	thyroid stimulating hormone, beta;TSHB	Peptide hormone	Other homeostasis activities
T4	SS00001170	TCAACGAGAGAGGCGAGTACATCTGGGAGAAGAGGATCACGGGCTGCCCACCTTTTGATCAACACAAATG	UP|VWF_PIG (Q28833) Von Willebrand factor precursor (vWF) (Fragment), complete	TC165284	15.0114	NM_000552	von Willebrand factor;VWF	Extracellular matrix glycoprotein	Cell adhesion;Blood clotting
T4	SS00003459	CTCTTTGGTGTCATTCAGCGGCTGGCCAGAGGATGAGACTCCCCAAACTCCTCACTTTCTTGCTTTGGCA	homologue to UP|GDF5_HUMAN (P43026) Growth/differentiation factor 5 precursor (GDF-5) (Cartilage-derived morphogenetic protein 1) (CDMP-1), partial (29%)	TC179156	-6.11271	NM_000557	growth differentiation factor 5 (cartilage-derived morphogenetic protein-1);GDF5	Growth factor	Other receptor mediated signaling pathway;Cell communication
T4	SS00009327	CTTAGGGTATTTTTTTGAGGGGGGTTAGGAGAAGCCCTGTGAAAGGGCAAAAGGTATCTTTATTGACTTA	UP|Q9GLM0 (Q9GLM0) Decay-accelerating factor CD55, partial (33%)	TC168720	3.7632	NM_000574	CD55 molecule, decay accelerating factor for complement (Cromer blood group);CD55	Complement component	Complement-mediated immunity
T4	SS00001132	CCATCAACACTTTCTGTATGGGCTTCTGGAATAGGAGCAGGAGAAGGAAAAGACCTCGGGATGAGCTCCC	GB|AAF36527.1|7108759|AF132037 natural resistance-associated macrophage protein {Sus scrofa;} , complete	TC182685	-4.58931	NM_000578	solute carrier family 11 (proton-coupled divalent metal ion transporters), member 1;SLC11A1	Other transporter	Cation transport;Stress response
T4	SS00001016	TTTAGTGTGTGGCTTCATGGTAACACCCTTGTCAACTAAAAGCTTCAGGGTTTAGTCGACGGTCTTTCCG	secreted phosphoprotein-I; osteopontin [Sus scrofa]	TC162693	-5.51218	NM_000582	secreted phosphoprotein 1 (osteopontin, bone sialoprotein I, early T-lymphocyte activation 1);SPP1	Other cytokine;Cell adhesion molecule;Defense/immunity protein;Other extracellular matrix	Cell adhesion;Cell structure
T4	SS00003437	CCAGCCACAGTGGAAATCAGGCGGGGACTTGGGGACAGGGAGCGCGAGGTCAACTCGGACTTTGCACACA	Homo sapiens complement component 8, gamma polypeptide (C8G), mRNA	TC53328	7.62632	NM_000606	complement component 8, gamma polypeptide;C8G	Complement component	Immunity and defense
T4	SS00010182	AAGTAACCGACTCCGGGATTTACATCTGCGAAGTGGAAGACAAGAGGATAGAGGTGCAATTGCTGGTGTT	lymphocyte antigen CD4 precursor [Sus scrofa]	NP1115332	14.5509	NM_000616	CD4 molecule;CD4	Immunoglobulin receptor family member;Defense/immunity protein	Cell surface receptor mediated signal transduction;MHCII-mediated immunity;Hematopoiesis
T4	SS00009807	TACAACATCCTGGAGGAAGTGGGCAGAAGGATGGGCCTGGAAACACACAAGCTGGCCTCCCTCTGGAAAG	inducible nitric oxide synthase [Sus scrofa]	NP275941	-4.87609
T4	SS00009834	AGAGGACGAGGCACTTTTTGTTCCTTCGACACCCCAGACGAATCCATACGGAATAAACTCAATTCCATCG	GB|AAA96981.1|531154|PIGMT4AMIN 4-aminobutyrate aminotransferase {Sus scrofa;} , complete	TC195010	20.2461	NM_000663	4-aminobutyrate aminotransferase;ABAT	Transaminase	Amino acid metabolism
T4	SS00006038	ACCTGGAGGTCTTCTACCTTATCCGCAAGCAGCTCAATAAGAAGGTGTCAGCATCCTCGGGCGACCCGCA	homologue to UP|AA1R_MOUSE (Q60612) Adenosine A1 receptor, partial (52%)	TC191715	4.18326	NM_000674	adenosine A1 receptor;ADORA1	G-protein coupled receptor	G-protein mediated signaling;Ligand-mediated signaling;Phagocytosis;Macrophage-mediated immunity;Other immune and defense;Granulocyte-mediated immunity;Nerve-nerve synaptic transmission;Muscle contraction;Induction of apoptosis;Vision;Regulation of vasoco
T4	SS00006605	GAGTTTCAAGGTTTCTTACAACTCTGCTGCTGCAGCTCCATTTCCTCCCCCAATGAAAACACCCTATATC	Homo sapiens arachidonate 12-lipoxygenase (ALOX12), mRNA	TC63772	-3.9184	NM_000697	arachidonate 12-lipoxygenase;ALOX12	Oxygenase	Other lipid, fatty acid and steroid metabolism;Immunity and defense
T4	SS00010028	GAGACCTAATATGAATACCATGATGAACCAGAGCTTCAGCATCTCAGACCTGCTCCCCAAGAAGGAGAGC	similar to UP|CAH4_BOVIN (Q95323) Carbonic anhydrase IV precursor (Carbonate dehydratase IV) (CA-IV) , complete	TC163615	-4.12006	NM_000717	carbonic anhydrase IV;CA4	Dehydratase	Other carbon metabolism
T4	SS00006125	CATGTTCTCCATGGAGTGCATGCTCAAGATCGTCGCCTTCGGGGTGCTGAACTATTTCCGAGATGCCTGG	homologue to UP|CCAB_MOUSE (O55017) Voltage-dependent N-type calcium channel alpha-1B subunit (Voltage-gated calcium channel alpha subunit Cav2.2) (Calcium channel, L type, alpha-1 polypeptide isoform 5) (Brain calcium channel III) (BIII), partial (5%)	TC174634	4.77383	NM_000718	calcium channel, voltage-dependent, L type, alpha 1B subunit;CACNA1B	Voltage-gated calcium channel	Cation transport;Neurotransmitter release;Muscle contraction
T4	SS00010156	AGGAGACCCTAAAGCCTCGGATTTGTACGACTTCTTCCTCCAGTGGATTGGGAAAGGCTTGCTGGTCCTT	similar to UP|CP4B_HUMAN (P13584) Cytochrome P450 4B1 (CYPIVB1) (P450-HP) , complete	TC183742	-4.85613	NM_000779	cytochrome P450, family 4, subfamily B, polypeptide 1;CYP4B1	Oxygenase	Fatty acid metabolism;Electron transport
T4	SS00000849	TCAAAGCTAGCATTAAGGAGACACTGAGACTCCACCCCATCTCCGTGACCCTGCAGAGATACCTCGTGAA	UP|C11A_PIG (P10612) Cytochrome P450 11A1, mitochondrial precursor (CYPXIA1) (P450(scc)) (Cholesterol side-chain cleavage enzyme) (Cholesterol desmolase) , complete	TC181406	5.95866	NM_000781	cytochrome P450, family 11, subfamily A, polypeptide 1;CYP11A1	Oxygenase	Cholesterol metabolism;Steroid hormone metabolism;Electron transport
T4	SS00000898	CCATGACCCGGACTGTTCTGGTACCTGAGAGAAGCATCAATCTACAGTTTGTGGACAGATAGTCCTGTGG	UP|Q9XS57 (Q9XS57) 25-hydroxyvitamin D3 1alpha-hydroxylase, complete	TC173975	4.97702	NM_000785	cytochrome P450, family 27, subfamily B, polypeptide 1;CYP27B1	Oxygenase	Cholesterol metabolism;Electron transport
T4	SS00001070	TTGATTAAAACATCATAGGTTTCTGCATCCTTGAAGTTGTCAGCGGTGGTCCACTTTCCGGGGCAACCTA	UP|DDC_PIG (P80041) Aromatic-L-amino-acid decarboxylase (AADC) (DOPA decarboxylase) (DDC) , complete	TC186809	3.36835	NM_000790	dopa decarboxylase (aromatic L-amino acid decarboxylase);DDC	Decarboxylase	Other amino acid metabolism
T4	SS00008292	AGAGTTTTCCTGGCTTCTCCTTCCCCCTCTCACCCCTTTGCTGTCCCGTGTAGTGACTTGGTGAGAGAAA	UP|FKB1_BOVIN (P18203) FK506-binding protein 1A (Peptidyl-prolyl cis-trans isomerase) (PPIase) (Rotamase) (12 kDa FKBP) (FKBP-12) (Immunophilin FKBP12) , complete	TC181911	-6.16953	NM_000801	FK506 binding protein 1A, 12kDa;FKBP1A	Other isomerase	Protein folding
T4	SS00009380	GACCGAGTGTGTTCTGTCACTGGCTTTGCTCTTCCCCTTTCTCCTCGTATGTGTGTCGACCTGAACTATA	UP|FKB1_BOVIN (P18203) FK506-binding protein 1A (Peptidyl-prolyl cis-trans isomerase) (PPIase) (Rotamase) (12 kDa FKBP) (FKBP-12) (Immunophilin FKBP12) , complete	TC181911	-5.5032	NM_000801	FK506 binding protein 1A, 12kDa;FKBP1A	Other isomerase	Protein folding
T4	SS00010752	GCTGCTGCTCTTGGTGTGTGTGGCTGTCACATGGGCGGCCCGGCCTGATCTCCTCAACATCTGCATGGAT	UP|Q9XSH1 (Q9XSH1) Membrane-bound folate binding protein, complete	TC164834	-4.63537	NM_000802	folate receptor 1 (adult);FOLR1	Other receptor;Other transporter	Vitamin/cofactor transport;Transport
T4	SS00001221	GAGGAGCTGGAACTGGCTGAATGGCGAGGACACCACCATCCAAGAAACGGTCCGCGTGAACGCGAAGATG	similar to UP|GAS6_RAT (Q63772) Growth-arrest-specific protein 6 precursor (GAS-6) (Growth-potentiating factor) (GPF), partial (52%)	TC162112	7.32921	NM_000820	growth arrest-specific 6;GAS6	Other signaling molecule	Receptor protein tyrosine kinase signaling pathway
T4	SS00000757	TTGGGCTTTTTCTCAATATTATCCGCATCCTGCTGAGGAAACTGGAGCCAGCTCAGGGCAGCCTCCACAC	UP|GRFR_PIG (P34999) Growth hormone-releasing hormone receptor precursor (GHRH receptor) (GRF receptor) (GRFR), complete	TC169582	-4.09965	NM_000823	growth hormone releasing hormone receptor;GHRHR	G-protein coupled receptor	G-protein mediated signaling
T4	SS00000981	TCTATGGACGAGCAGATGTGGCCGTGGCCCCTTTAACAATCACTTTGGTCCGGGAAGAGGTGATAGACTT	glutamate receptor ionotropic AMPA 1 precursor [Sus scrofa domestica]	TC195701	5.9985	NM_000827	glutamate receptor, ionotropic, AMPA 1;GRIA1	Glutamate receptor;Ion channel	Cation transport;Nerve-nerve synaptic transmission
T4	SS00001281	AGCCCCATGTTTTCCCTCCTGCACTAAAGCCAACCCTTCTATGCTTCCATGGTTGCTTCTGCTCGGAGGA	similar to UP|Q9N0V4 (Q9N0V4) Class mu glutathione S-transferase, complete	TC162084	-6.08506	NM_000850	glutathione S-transferase M4;GSTM4	Other transferase	Detoxification
T4	SS00010763	TTTCTGCTCTGAGGCCAACCAGACCCGCCTTCCTTTCTGTGCTTGCTCCTGCTGTGAGCAGCCTGACCTG	similar to UP|Q9N0V4 (Q9N0V4) Class mu glutathione S-transferase, complete	TC161983	-3.97582	NM_000850	glutathione S-transferase M4;GSTM4	Other transferase	Detoxification
T4	SS00002023	CTGGCTAACAAATTTGAGTCCTGCAGTGTACCACGGAAAATCAACGTCAGCCCGACCACATACAGATTGC	UP|CYG3_BOVIN (P19687) Guanylate cyclase soluble, alpha-1 chain (GCS-alpha-1) (Soluble guanylate cyclase large subunit) , partial (17%)	TC187180	4.0673	NM_000856	guanylate cyclase 1, soluble, alpha 3;GUCY1A3	Guanylate cyclase	Metabolism of cyclic nucleotides
T4	SS00001127	TCCAGACTTACCCAGCGAGTCAGGATCTCCTGTGTACGTGAATCAAGTCAAAGTGCGAGTCTCAGACGCC	UP|Q9GLP5 (Q9GLP5) 5-hydroxytryptamine 1B receptor, partial (87%)	TC172022	3.10207	NM_000863	5-hydroxytryptamine (serotonin) receptor 1B;HTR1B	G-protein coupled receptor	G-protein mediated signaling;Ligand-mediated signaling;Neuronal activities
T4	SS00009782	GTGGATCGTTACATAGCCATCAAAAAGCCAATCCAGGCCAATCAATATAACTCACGAGCTACAGCATTCA	serotonin 2B receptor (5-HT2B) [Sus scrofa]	NP275769	3.54035	NM_000867	5-hydroxytryptamine (serotonin) receptor 2B;HTR2B	G-protein coupled receptor	G-protein mediated signaling;Neuronal activities
T4	SS00001077	TTGCTGAGAGGCCCGAGAGACCTGAGCTTGTGCTACAAAAGTCTGACTACTGTAGGAAAAAAGGTCATGA	UP|Q8SPH2 (Q8SPH2) Serotonin 5-hydroxytryptamine 7-a receptor, complete	TC169522	3.121	NM_000872	5-hydroxytryptamine (serotonin) receptor 7 (adenylate cyclase-coupled);HTR7	G-protein coupled receptor	G-protein mediated signaling;Neuronal activities;Blood circulation and gas exchange
T4	SS00009843	CTTACCACTTGAACTAGCCACGAATGAGAGTTGCCTGGCTGCCAGAGAGACCTCTTTAATAACTAATGGA	GB|AAA73897.1|927205|PIGIL12PSU interleukin 12 p35 subunit {Sus scrofa;} , complete	TC194975	-3.34338	NM_000882	interleukin 12A (natural killer cell stimulatory factor 1, cytotoxic lymphocyte maturation factor 1, p35);IL12A	Interleukin	Cytokine and chemokine mediated signaling pathway;NF-kappaB cascade;JAK-STAT cascade;Ligand-mediated signaling;T-cell mediated immunity;Macrophage-mediated immunity;Interferon-mediated immunity;Natural killer cell mediated immunity
T4	SS00000959	AACCTGGCTTCAAATCAGGTATGGAACCTTGGGGTTCTCATCTGGAAAAACATGGAGCATGGGATCTACC	UP|O97506 (O97506) Kallikrein, complete	TC168367	3.65979	NM_000892	kallikrein B, plasma (Fletcher factor) 1;KLKB1	Serine protease	Proteolysis;Other immune and defense;Blood clotting
T4	SS00005411	GTCAAATACACCCTTGGAGAAAGACAAAGCTACAAAGGATCCCCCATGGAGATCTCCCTTCCTATTGCTC	homologue to PDB|1H19_A.0|23200118|1H19_A Chain A, Structure Of [e271q] Leukotriene A4 Hydrolase. {Homo sapiens;} , complete	TC182876	-4.60751	NM_000895	leukotriene A4 hydrolase;LTA4H	Other hydrolase;Metalloprotease	Fatty acid biosynthesis;Lipid metabolism;Proteolysis;Other immune and defense
T4	SS00004349	ACTTTGCGAACGCTATGCCATGGTTTATGGATACAACGCCGCCTACAATCGTTATTTCCGGCAGCGCCCA	UP|MGP_PIG (Q8MJ39) Matrix Gla-protein precursor (MGP), complete	TC183253	4.36862	NM_000900	matrix Gla protein;MGP	Other signaling molecule;Extracellular matrix structural protein;Calmodulin related protein;Annexin;Structural protein	Ligand-mediated signaling;Skeletal development
T4	SS00000739	TTGAAGAGTACACCATCATGAAAGTGCTGCTGCTGCTGAGCACAATTCCAAAAGATGGCCTCAAAAGCCA	mineralocorticoid receptor [Sus scrofa]	TC169909	-4.04227	NM_000901	nuclear receptor subfamily 3, group C, member 2;NR3C2	Nuclear hormone receptor;Transcription factor;Nucleic acid binding	Biological process unclassified
T4	SS00004744	TGCACCACGGGCGGCACCGCCGAGATGTACTCGAAAACTGGAGTCCGTGGAGATTTTCGCTATTTCCTCT	similar to GB|AAH27629.1|20380293|BC027629 NAD(P)H dehydrogenase, quinone 2 {Mus musculus;} , complete	TC182836	4.04998	NM_000904	NAD(P)H dehydrogenase, quinone 2;NQO2	Molecular function unclassified	Biological process unclassified
T4	SS00009808	TGTGCATGCTCCAGTTCCCCAGCCCCAGCTGGTATTGGGACACGGTGACCAAGATCTGTGTGTTCCTCTT	delta opioid receptor [Sus scrofa]	NP275946	-6.9322	NM_000911	opioid receptor, delta 1;OPRD1	G-protein coupled receptor	G-protein mediated signaling;Synaptic transmission;Pain sensation
T4	SS00005510	AAATTTGTGCCAGGATCATGGAAGGCCCCGCATTCAATTTCCTGGATGCTCCTGCAGTTCGAGTCACTGG	homologue to UP|ODPB_HUMAN (P11177) Pyruvate dehydrogenase E1 component beta subunit, mitochondrial precursor (PDHE1-B) , complete	TC181982	3.14881	NM_000925	pyruvate dehydrogenase (lipoamide) beta;PDHB	Dehydrogenase	Carbohydrate metabolism
T4	SS00009913	ACCACATCCTGGTGTTAGTGCAGGATCCGCGAGCTCGAAACGTGGCTCCGTTTGAAGAACCAACCAAGGA	UP|Q6JTB0 (Q6JTB0) Prolactin receptor, complete	TC188240	3.99863	NM_000949	prolactin receptor;PRLR	Other receptor	Cytokine and chemokine mediated signaling pathway;Intracellular signaling cascade;Lactation, mammary development
T4	SS00003601	GGATAATACTCTGACGGAGCGCTTTTGGGAGAATTACATCTACAACGGCAAAGGAGGGCGTGGACGGGTT	similar to UP|TMG2_HUMAN (O14669) Transmembrane gamma-carboxyglutamic acid protein 2 precursor (Proline-rich Gla protein 2) (Proline-rich gamma-carboxyglutamic acid protein 2), partial (65%)	TC173149	6.18435	NM_000951	proline rich Gla (G-carboxyglutamic acid) 2;PRRG2	Molecular function unclassified	Biological process unclassified
T4	SS00003668	ATCTACACAGATCCAGAGGTGTTTAAATACAACCGATTCCTGAACCCGGATGGGTTAGAGAAGAGGGACT	homologue to UP|PTGI_BOVIN (Q29626) Prostacyclin synthase (Prostaglandin I2 synthase) , partial (49%)	TC170785	4.84821	NM_000961	prostaglandin I2 (prostacyclin) synthase;PTGIS	Oxidoreductase;Isomerase	Fatty acid biosynthesis;Electron transport;Regulation of vasoconstriction, dilation
T4	SS00007232	TGACCCCTCCCTTCTCCCTCCAGTCCCCAGTTTGTATTTAGCTGCCAAATAAGAGTCCCACTGGCTCCCC	similar to UP|Q9YZT4 (Q9YZT4) X protein, partial (10%)	TC169362	-4.67434	NM_000966	retinoic acid receptor, gamma;RARG	Nuclear hormone receptor;Transcription factor;Nucleic acid binding	mRNA transcription regulation;Cell communication;Developmental processes;Oncogenesis
T4	SS00004149	AGCTCTATGGCACTTGGCGTAAAGCTGCTACCCTCAAGAGTAACTACAACCTTCCCATGCATAAGATGCT	homologue to UP|RL4_HUMAN (P36578) 60S ribosomal protein L4 (L1), partial (96%)	TC161943	-3.23161	NM_000968	ribosomal protein L4;RPL4	Miscellaneous function	Protein biosynthesis
T4	SS00004178	GGACCTCTGTCTCTCAATCGAGTTCCTCTGCGTAGAACACACCAGAAATTTGTTATTGCCACCTCCACCA	homologue to UP|Q8TBK5 (Q8TBK5) RPL6 protein, complete	TC181500	-5.45991	NM_000970	ribosomal protein L6;RPL6	Ribosomal protein	Protein biosynthesis
T4	SS00004311	GCGCGTCCTGCGCATTCCGCCTCAGGTGGCGCGAGGACTAGTACTTCACGTCTGAAACGAACACTTTATA	homologue to UP|RL13_HUMAN (P26373) 60S ribosomal protein L13 (Breast basic conserved protein 1), complete	TC181745	5.76783	NM_000977	ribosomal protein L13;RPL13	Ribosomal protein	Protein biosynthesis
T4	SS00011274	ATGTGTGTGGAGGCTGGAGACCAGTGGAAAATTACCAAGGAGGCTGTAAAGATACTAATTGTAGCTGATA	Homo sapiens ribosomal protein L22 (RPL22), mRNA	TC168782	-4.77195	NM_000983	ribosomal protein L22;RPL22	Ribosomal protein	Protein biosynthesis
T4	SS00001355	CACTCGTGAAACTGCCCAGGCCATTAAGGGTATGCATATTCGAAAAGCCACCAAGTATCTGAAAGACGTC	homologue to UP|Q80V08 (Q80V08) Rpl17 protein (Fragment), complete	TC181591	3.23119	NM_000985	ribosomal protein L17;RPL17	Miscellaneous function	Translational regulation
T4	SS00004153	GTTATTGGCAGCATCTTCCCTCGTGCCAATTCGGCACGAGCGCTGCTGAAATGGGCAAGTTCATGAAACC	Homo sapiens ribosomal protein L27 (RPL27), mRNA	TC55915	4.01436	NM_000988	ribosomal protein L27;RPL27	Ribosomal protein	Protein biosynthesis
T4	SS00002278	TTTGCCTCCCCTTCTGGTGGGGAAGAGTGACTTGACCTGTGACCTCCAAACAATAAACGTGAATCCCCCA	homologue to UP|GA2B_BOVIN (Q28034) Glucosidase II beta subunit precursor (Protein kinase C substrate, 60.1 kDa protein, heavy chain) (PKCSH) (80K-H protein) (Vacuolar system associated protein-60) (VASAP-60), complete	TC163553	-3.25854	NM_001001329	protein kinase C substrate 80K-H;PRKCSH	Other enzyme regulator	Regulation of carbohydrate metabolism;Protein glycosylation
T4	SS00009424	GCTGGGCAAGTTGAGTTAGGGCATAGACAGGCTTGGGCTGAGATTCATTTATTGACGTGTTGGACACAAT	Homo sapiens NFKB inhibitor interacting Ras-like 2 (NKIRAS2), transcript variant 1, mRNA	TC187813	-3.95881	NM_001001349	NFKB inhibitor interacting Ras-like 2;NKIRAS2	Small GTPase	NF-kappaB cascade
T4	SS00001829	AAAATGGTGCCAAGATTCCTGATGAATTCGACAATGATCCAATTCTGGTACAGCAGTTGCGCCGGACATA	homologue to UP|Q6QA00 (Q6QA00) Translocase of inner mitochondrial membrane 50-like protein, complete	TC163758	3.60851	NM_001001563	translocase of inner mitochondrial membrane 50 homolog (S. cerevisiae);TIMM50	Molecular function unclassified	Biological process unclassified
T4	SS00007050	AAACCTGCCCTCCTCTGATACTGTTTCACGTCTGTGGTGAGCTGATGGACCCAAAACCGTGGACCACTCA	homologue to UP|MED8_MOUSE (Q9D7W5) Mediator of RNA polymerase II transcription subunit 8 homolog (Activator-recruited cofactor 32 kDa component) (ARC32), complete	TC164671	-5.46676	NM_001001654	mediator of RNA polymerase II transcription, subunit 8 homolog (S. cerevisiae);MED8	Molecular function unclassified	Biological process unclassified
T4	SS00003031	CTTGAGGCATCATTAGATGCACTCCTGAGTCAAGTGGCTGATCTGAAGAACTCACTGGGGAGTTTCATTT	homologue to UP|MED8_MOUSE (Q9D7W5) Mediator of RNA polymerase II transcription subunit 8 homolog (Activator-recruited cofactor 32 kDa component) (ARC32), complete	TC164671	-6.62351	NM_001001654	mediator of RNA polymerase II transcription, subunit 8 homolog (S. cerevisiae);MED8	Molecular function unclassified	Biological process unclassified
T4	SS00005196	ACGCAAAGTTTGTGAGCGGTGAGGAAATTGTGTCTGCTTCAACAGACAGCCAGCTAAAGCTGTGGAATGT	GB|AAH39723.1|24980936|BC039723 COP1 protein {Homo sapiens;} , partial (63%)	TC167928	-4.58132	NM_001001740	ring finger and WD repeat domain 2;RFWD2	Ubiquitin-protein ligase	Proteolysis
T4	SS00010967	ACTTCCTCATCTATGTGGCCCTGCTGCGAGTCACTCCTTTTATCTTAAAGAAATTGGACAGCATATGAAG	UP|Q8N4H5 (Q8N4H5) LOC401505 protein, complete	TC165200	-5.61302
T4	SS00003630	GTTTTTCAAGTCCCCTCATTTCGATGGCTGGTACCGACAGCGACGCAAAGAGATGGCCCAGAAGCTGGAG	Homo sapiens similar to RIKEN cDNA 1700027J05 gene (MGC33692), mRNA	TC189797	-3.12833	NM_001001794	family with sequence similarity 116, member B;FAM116B	Molecular function unclassified	Biological process unclassified
T4	SS00004009	CAAAGACCTACGTCTTCCGACACGCAGTCAAGTTTTACCGAAGAAAGGGCTCTCTGGATGAAGCTCTTCA	weakly similar to GB|AAH07091.1|13937956|BC007091 interferon-induced protein with tetratricopeptide repeats 1 {Homo sapiens;} , partial (94%)	TC164959	-6.5833
T4	SS00012391	TTTCAGAATGGGAATATGTGTGTGTACTTCCCAGTGTTTACGTCTGATATCTTTATGTGTGTCCAACTGT	Homo sapiens pleckstrin homology domain containing, family A (phosphoinositide binding specific) member 1 (PLEKHA1), transcript variant 2, mRNA	TC168429	-4.41676	NM_001001974	pleckstrin homology domain containing, family A (phosphoinositide binding specific) member 1;PLEKHA1	Molecular function unclassified	Biological process unclassified
T4	SS00011211	GGCGACAGGCTGGACTCAGCTACATCCGATACTCCCAGATCTGTGCAAAGGCAGTGAGAGATGCACTGAA	similar to GB|CAA34849.1|642167|BTATPE epsilon subunit of ATP synthetase {Bos taurus;} , partial (98%)	TC182912	-3.27557	NM_001001977	ATP synthase, H+ transporting, mitochondrial F1 complex, epsilon subunit;ATP5E	Molecular function unclassified	Biological process unclassified
T4	SS00006492	GGGGAGGGTGACCGCGATCAAGACAGCGGACCTCATAGTCATTCTGGGGAAATTCTACCGTGATGACCAC	similar to UP|Q6UXH9 (Q6UXH9) ELGC699, partial (28%)	TC198275	3.93205	NM_001001991	regeneration associated muscle protease;unassigned	Serine protease	Proteolysis
T4	SS00008158	GCGAGCCTGCTAGAGTAATTCTACTACACCTACCATGGAAAAAGCTGGATTCCAACTGTGTCAGGCTGTC	GB|AAF87989.1|9502123|AF254871 proteolipid M6B isoform TMD-omega {Mus musculus;} , partial (18%)	TC163827	-4.49518	NM_001001995	glycoprotein M6B;GPM6B	Myelin protein	Other neuronal activity;Neurogenesis;Cell structure
T4	SS00001879	CTCGACAGTCATGTCCCTTTCAGACGTACACACGGCAGGATTTTGCAGTGGTTAACGGAAGCCGACGCCC	homologue to UP|AN11_MOUSE (Q9CPX9) Anaphase promoting complex subunit 11 (APC11) (Cyclosome subunit 11), complete	TC184953	3.29444	NM_001002249	APC11 anaphase promoting complex subunit 11 homolog (yeast);ANAPC11	Other zinc finger transcription factor;Ubiquitin-protein ligase	Cytokinesis
T4	SS00001448	AAGCTGAAGAAGAGAAGCAAGGAAAAGGCCAAGGTGCAGCAAGCTGAGGCTCTGCCTGGACCTTCGCTGG	similar to UP|Q9JM93 (Q9JM93) SRp25 nuclear protein (ADP-ribosylation factor-like 6 interacting protein 4), partial (97%)	TC182382	-4.89343	NM_001002251	ADP-ribosylation-like factor 6 interacting protein 4;ARL6IP4	Molecular function unclassified	Biological process unclassified
T4	SS00006896	GGAGCTCAATGGGTGCTATTTGCCTTTCACCTGCAGACCGACCTCTGGCCCAGCCTCCTCTCAGATGCAG	similar to UP|Q9JM93 (Q9JM93) SRp25 nuclear protein (ADP-ribosylation factor-like 6 interacting protein 4), partial (97%)	TC182382	-3.44822	NM_001002251	ADP-ribosylation-like factor 6 interacting protein 4;ARL6IP4	Molecular function unclassified	Biological process unclassified
T4	SS00001204	CCCGAGGTTCACAGGCGCATATACCTTGATAACACCAACCGAAAAGCGAAGAAGCGAGCTGCAACGGATG	weakly similar to UP|Q8IVC7 (Q8IVC7) EPSTI1 protein, partial (28%)	TC162501	4.41206	NM_001002264	epithelial stromal interaction 1 (breast);EPSTI1	Molecular function unclassified	Biological process unclassified
T4	SS00010008	GCTTCGTGCAGGGCGCGGCGCTGCGGAGACACAAGAAGGTCCACGCCGTT	homologue to UP|O00455 (O00455) TTF-I interacting peptide 20 (Fragment), partial (33%)	TC189762	3.41069	NM_001002836	zinc finger protein 787;ZNF787	KRAB box transcription factor	Biological process unclassified
T4	SS00012238	ACCCCAAAGGTGTTTATATTGCTGGTCTCATCTTCTTTGGCGTAGTTAGCACTTCCCTGTTAGGCATTTC	similar to GB|BAC15839.1|22830975|AP003746 gag-pol polyprotein-like {Oryza sativa (japonica cultivar-group);} , partial (6%)	TC167973	-5.50853	NM_001002909	G patch domain containing 8;GPATCH8	Molecular function unclassified	Biological process unclassified
T4	SS00012173	GACTGAGAATTAGTTTAATCACAGGTGTGCGTGCACACATGTGTCTCACATCACCACGTCGGCAGGAGGA	weakly similar to UP|Q9HRP2 (Q9HRP2) Vng0608c, partial (14%)	TC168588	3.88385	NM_001002914	potassium channel tetramerisation domain containing 11;KCTD11	Select regulatory molecule	Cation transport
T4	SS00008853	AGCCTGCATCCGATTTCATTGCTTCCTTCCCACCGGTGTGGTCACAGGGCTGTGTTTCTTAAAGGGATTC	homologue to UP|Q6TXI7 (Q6TXI7) LRRGT00012, partial (4%)	TC167727	-3.19701	NM_001003681	high-mobility group protein 2-like 1;HMG2L1	Molecular function unclassified	Biological process unclassified
T4	SS00005887	CTCCTCCAACTCCAAGAAAGCCAGTATCCTGGCGAGATTACAGGGAAAACCACCTACCAAGAAAGCCAAA	homologue to GB|CAC37795.1|13940241|HSA305227 H-l(3)mbt-like protein {Homo sapiens;} , partial (27%)	TC173316	6.79433	NM_001003689	l(3)mbt-like 2 (Drosophila);L3MBTL2	Transcription factor	General mRNA transcription activities;Cell cycle
T4	SS00002038	TTCAACTACTGCCGTTCTTACAAGGAGCTCAAACATGAGCGGCTGCGCAAATACCACTGAAGATGGCGCC	homologue to UP|ATPK_PIG (Q95339) ATP synthase f chain, mitochondrial , complete	TC163709	4.3806	NM_001003713	ATP synthase, H+ transporting, mitochondrial F0 complex, subunit F2;ATP5J2	Hydrogen transporter;Synthase	Oxidative phosphorylation;Cation transport
T4	SS00003111	GAGGACGCTGAAGCTGAGGTGAAAATCGAAGGAAACACCAATTCATCCACTCTTACCAATTCTGCAGTGG	similar to UP|Q86UP8 (Q86UP8) GTF2IRD2, partial (34%)	TC184986	3.35265	NM_001003795	GTF2I repeat domain containing 2B;GTF2IRD2B	Basal transcription factor	mRNA transcription initiation
T4	SS00000597	ACTTTGCCATCATCACCTGCTGTCTGTTTAGGAGAACAGTCTGCAGCAGTGGGAAGACCTCCTGACAGAT	GB|AAA65022.1|309803|PIGTCRG10C T cell receptor gamma chain {Sus scrofa;} , complete	TC181959	-3.12875	NM_001003806	TCR gamma alternate reading frame protein;unassigned	Molecular function unclassified	Biological process unclassified
T4	SS00002855	CCTGTTGCTTCAAAATGAAAATCCTCTAAAAGATGACTCTGGGGACGACGAGGACGGGACTGCCTCCCCA	similar to GB|AAG53406.1|12382781|AF323731 OSBP-related protein 4 {Homo sapiens;} , partial (16%)	TC173497	11.786
T4	SS00003275	TAAACTACACCCATCTGTGGGCTAATAATACTACTGTCTGGGATCCAGATACTGAGAATAAGACGGGCAG	similar to UP|EV2A_HUMAN (P22794) EVI2A protein precursor (Ecotropic viral integration site 2A protein), partial (50%)	TC193033	3.44747	NM_001003927	ecotropic viral integration site 2A;EVI2A	Receptor	Biological process unclassified
T4	SS00003975	GTGATCAGGGTTTCGATGTTGATCGAGATGCCAAAAAGCTGCACAAAGCCTGCAAAGGAATGGGAACTGA	homologue to GB|CAC34622.1|13397835|HSA306450 annexin A13 isoform b {Homo sapiens;} , partial (49%)	TC170120	-4.97552	NM_001003954	annexin A13;ANXA13	Transfer/carrier protein;Annexin	Protein targeting and localization;Developmental processes;Cell proliferation and differentiation
T4	SS00009733	CTCAATGAGCTGGTCATATTTACTGTAGGGTCTGTGGGCCTTGTTTTTCCATTGAGTGGCATCCTGGTCT	olfactory receptor [Sus scrofa]	NP275514	-3.29224	NM_001004452	olfactory receptor, family 1, subfamily J, member 4;OR1J4	Molecular function unclassified	Biological process unclassified
T4	SS00009683	AGCTCAGGCCAGAGCCGTGGTGAGAAGCGGACGGCTCACAATGCCATCGAGAAGCGCTACCGCTCTTCCA	UP|Q6RIB9 (Q6RIB9) Adipocyte determination and differentiation-dependent factor 1, complete	TC167733	3.09824	NM_001005291	sterol regulatory element binding transcription factor 1;SREBF1	Basic helix-loop-helix transcription factor	Regulation of lipid, fatty acid and steroid metabolism;mRNA transcription
T4	SS00005508	AAGGAGATATACATGACCTTTCTGTCCAGCAAGGCCTCATCACAAGTCAATGTTGAGGGCCAGTCCCGGC	homologue to UP|Q96GN0 (Q96GN0) RGS10 protein, complete	TC184865	3.23347	NM_001005339	regulator of G-protein signalling 10;RGS10	G-protein modulator	G-protein mediated signaling
T4	SS00012603	AGATCAAGCAGAGTCAAAGCTGTGTTTCTCACTGAGATGTGAGTGTGTTCATCACGGATCCAGGGCTCCA	Homo sapiens yippee-like 2 (Drosophila) (YPEL2), mRNA	TC168657	-5.94039	NM_001005404	yippee-like 2 (Drosophila);YPEL2	Molecular function unclassified	Biological process unclassified
T4	SS00006406	CATCAGGAGGAAGGTGCCTGTCACGGATGCTTCATACACCATGCAGCACCAGCGGAAGCACATTTGTCTT	RYK receptor-like tyrosine kinase [Sus scrofa]	TC167575	-3.86194	NM_001005861	RYK receptor-like tyrosine kinase;RYK	Tyrosine protein kinase receptor;Protein kinase	Protein phosphorylation;Receptor protein tyrosine kinase signaling pathway;Neurogenesis
T4	SS00001320	TACTGGGGACGAGACAGGTGCTAAAGTTGAACGAGCTGATGGCTATGAGCCCCCAGTGCAAGAATCTGTT	UP|RS3A_HUMAN (P61247) 40S ribosomal protein S3a, complete	TC180801	10.7538	NM_001006	ribosomal protein S3A;RPS3A	Ribosomal protein	Protein biosynthesis
T4	SS00006992	TGGGAGGATTTCTTTATTCACCCTTTCGAATGACAAGACAGTGAGGCACCCATCACTGTGAGTTTGGGGT	homologue to UP|O62213 (O62213) C. elegans CEY-1 protein (Corresponding sequence F33A8.3), partial (6%)	TC166867	-4.13983	NM_001006642	solute carrier family 25 (mitochondrial carrier; phosphate carrier), member 25;SLC25A25	Mitochondrial carrier protein	Small molecule transport
T4	SS00005334	AGAGGAAGGCATCCACAAAACCGTGTGTTGAGTGCAATACCTGACAGTGTAGAACGATCACCTCTTCGAG	similar to UP|Q8CFV2 (Q8CFV2) CDNA sequence BC035537, partial (16%)	TC185995	3.83591	NM_001006655	DKFZP564J102 protein;unassigned	Molecular function unclassified	Biological process unclassified
T4	SS00005714	ATCACCTTGAAAGATGTGTACGATGATGGCAAACACGTGTACCTGGTGACAGAGCTTATGCGGGGAGGAG	homologue to UP|K6A1_HUMAN (Q15418) Ribosomal protein S6 kinase alpha 1 (S6K-alpha 1) (90 kDa ribosomal protein S6 kinase 1) (p90-RSK 1) (Ribosomal S6 kinase 1) (RSK-1) (pp90RSK1) , partial (34%)	TC172832	-3.22325	NM_001006665	ribosomal protein S6 kinase, 90kDa, polypeptide 1;RPS6KA1	Non-receptor serine/threonine protein kinase	Protein phosphorylation;MAPKKK cascade;Neurogenesis;Skeletal development;Cell cycle control
T4	SS00002864	AGCTCTGGCCCCTCCAAGGATTTACCACCCCGATCTTCCAGCATTTGCAAGTTGTACTCCAGCAGATTGT	weakly similar to UP|RP18_RAT (P47940) Regulated endocrine specific protein 18 precursor, partial (73%)	TC173596	-3.25471	NM_001007089	regulated endocrine-specific protein 18;unassigned	Molecular function unclassified	Biological process unclassified
T4	SS00005703	GGATATGCCTCCAGAACCCAAGAAGATTCCGATAAGAAACACGAGAACCAGAGGACGAAAACGAAGCTTC	UP|PHFE_HUMAN (O94880) PHD finger protein 14, partial (30%)	TC184083	4.20628	NM_001007157	PHD finger protein 14;PHF14	Other zinc finger transcription factor;Nucleic acid binding	mRNA transcription initiation;Oncogenesis
T4	SS00009410	TTAGCTGGCAGCTCTTGCCTCTGCCCTGATGAGTCCCAACCAATCTGAGCCTTGGTTTATCTGCCTGTAA	homologue to UP|Q9DA25 (Q9DA25) Mus musculus adult male testis cDNA, RIKEN full-length enriched library, clone:1700022L10 product:dual specificity phosphatase 13, full insert sequence, partial (13%)	TC196243	-5.24433	NM_001007271	dual specificity phosphatase 13;DUSP13	Protein phosphatase	Protein modification
T4	SS00007724	AAGTTCCCCAACTACAGGGAGGTACCAGTTTTGGACAAGTGCCACTGCAACACAGAATGCTCAGAGAACC	homologue to UP|EI24_HUMAN (O14681) Etoposide-induced protein 2.4 (p53-induced protein 8), partial (20%)	TC166582	4.10673	NM_001007277	etoposide induced 2.4 mRNA;EI24	Molecular function unclassified	Induction of apoptosis;Oncogenesis
T4	SS00011080	AGCATGGACAGCCTTATTGTGATTGAAATGCTTATAGGTTCTGTGCCAACTTTCCACCCACTGTGTACTT	UP|Q48623 (Q48623) LacZ' protein, partial (11%)	TC166118	-5.31811	NM_001007559	synovial sarcoma translocation, chromosome 18;SS18	Chromatin/chromatin-binding protein	Chromatin packaging and remodeling
T4	SS00010977	CTTATATTAGACCAATCTCTGTGGAAAAAGGGATGAGAACCTGATCTTGGCCAGGTCTGGGCCTTACGCC	similar to UP|Q7PZB1 (Q7PZB1) AgCP9495, partial (62%)	TC164137	-4.99514	NM_001008215	hypothetical protein MGC52110;unassigned	Molecular function unclassified	Biological process unclassified
T4	SS00009509	AGGCCCGGTTCTGAAGAGTTTTTTCCCCGACACTCGTTCAGTGGTTTCTTGTGAGGACGCGGCACCGCGT	similar to UP|Q6LBD7 (Q6LBD7) Probable integrase, partial (6%)	TC186545	4.72694	NM_001008225	CCR4-NOT transcription complex, subunit 4;CNOT4	Transcription factor;Nucleic acid binding	mRNA transcription regulation
T4	SS00001763	CCCCGGCAGGACCCATTTTCAGAAATGGTTAATGGACGGGACGGTCTTGTGTAAGCTGATAAACAGTTTA	homologue to GB|AAF17189.1|6563190|AF112201 neuronal protein NP25 {Homo sapiens;} , partial (92%)	TC183432	14.5215	NM_001008273	transgelin 3;TAGLN3	Non-motor actin binding protein	Muscle contraction
T4	SS00011353	CAAAGTGGGGTGAGTTGTCAGGAACTCTTAAAGCTAAACTCATGGGCTGCTGCAATTTGAAGTTCATTAG	homologue to UP|Q6PCF8 (Q6PCF8) MGC69148 protein, complete	TC165719	-4.25371	NM_001008388	zinc finger, CDGSH-type domain 2;ZCD2	Molecular function unclassified	Biological process unclassified
T4	SS00008882	TTGGCGTCATCTGGGGATCTAGAAAATGACGAGCAGGCAGCCAGTGCCATCTCTGAGCTGGTCAGCACTG	weakly similar to UP|Q9RXZ6 (Q9RXZ6) Branched-chain amino acid dehydrogenase, partial (5%)	TC168780	-4.69731	NM_001008395	similar to CG14977-PA;unassigned	Molecular function unclassified	Biological process unclassified
T4	SS00002928	CGAACCCTGCTATGTGTCAGCCTCTGAAATCAAATTCGACAGCCAGGAAGACCTGTGGACCAAAATCATC	similar to GB|AAC99478.1|4092800|AF072403 core promoter binding protein {Mus musculus;} , partial (52%)	TC188193	-4.81202	NM_001008490	Kruppel-like factor 6;KLF6	Zinc finger transcription factor	mRNA transcription regulation;B-cell- and antibody-mediated immunity;Cell proliferation and differentiation
T4	SS00004199	GTTTTTTGCCCAAACCTTGTAAGGAGCGAGAAGTTCACTGGGGCTTCTGGAGCCAGTGAGAGTCTTTGTT	similar to UP|Q95M12 (Q95M12) Legumain, complete	TC181427	-3.21314	NM_001008530	legumain;LGMN	Cysteine protease	Proteolysis
T4	SS00003075	GCCTGGAATGCTGCAACAATGAATGGCATGCATTTTCCACAATACGCACCCCCTGTAATGGCCTATCCTG	Homo sapiens phosphatidylinositol binding clathrin assembly protein (PICALM), transcript variant 2, mRNA	TC51951	5.80618	NM_001008660	phosphatidylinositol binding clathrin assembly protein;PICALM	Vesicle coat protein	Receptor mediated endocytosis
T4	SS00001312	ACTTATGTGACCCCTCGGAGACCCTTCGAGAAGTCTCGCCTCGACCAAGAGCTGAAGCTGATCGGCGAAT	UP|RS9_HUMAN (P46781) 40S ribosomal protein S9, complete	TC180805	4.9846	NM_001013	ribosomal protein S9;RPS9	Ribosomal protein	Protein biosynthesis
T4	SS00000714	TGCCAAAGCCTTAGACAAGCGCCAAGCCCATCTTTGTGTGCTTGCATCCAACTGTGATGAGCCAATGTAT	UP|Q6PDW1 (Q6PDW1) Rps12 protein, complete	TC163257	3.10404	NM_001016	ribosomal protein S12;RPS12	Ribosomal protein	Protein biosynthesis
T4	SS00004208	CCACAAGCGACTCATAGACCTGCACAGCCCTTCTGAGATTGTTAAGCAGATCACATCCATCAGTATTGAA	UP|RS20_HUMAN (P60866) 40S ribosomal protein S20, complete	TC181728	-4.77672	NM_001023	ribosomal protein S20;RPS20	Ribosomal protein	Protein biosynthesis
T4	SS00001613	GAAACTACATATTTCTGCGCTCGCGCTCATCGTGGTGACACAAGGCGTGCCTTCAACATGCAGAACGACG	Homo sapiens ribosomal protein S21 (RPS21), mRNA	TC48137	4.14435	NM_001024	ribosomal protein S21;RPS21	Ribosomal protein	Protein biosynthesis
T4	SS00013133	TCGCGACGTCCCTTCGAGAACATGCCTCTCGCAAAGGATCTCCTTCATCCCTCTCCAGAAGAGGAGAAGA	Homo sapiens ribosomal protein S27 (metallopanstimulin 1) (RPS27), mRNA	TC47369	-4.55508	NM_001030	ribosomal protein S27 (metallopanstimulin 1);RPS27	Ribosomal protein	Protein biosynthesis
T4	SS00009873	GAAGTTCTGTCTGGCAGCTGAGGGACTTGGGAATCGCCTGTGCTTCTTGGAACCTACTTCAGAAGCCAAG	ryanodine receptor 3 [Sus scrofa]	NP276505	-3.53026	NM_001036	ryanodine receptor 3;RYR3	Other ligand-gated ion channel;Ion channel	Calcium mediated signaling;Cation transport;Neurotransmitter release;Other neuronal activity
T4	SS00001003	TCTTCCTTCCTGCTTGGCATCATCTCTCAGTGGCTGGGAAGGAAAAAGGCAATGCTGTTCAATAACACCC	homologue to UP|Q6VGS7 (Q6VGS7) Glucose transporter type 4, partial (51%)	TC169786	-4.47003	NM_001042	solute carrier family 2 (facilitated glucose transporter), member 4;SLC2A4	Carbohydrate transporter	Carbohydrate transport;Transport
T4	SS00010006	CGAGCCAGATCCGCGTCCAGGTGGATCTGGGTTCGGAGAATGCCTGTCGG	Homo sapiens solute carrier family 12 (sodium/potassium/chloride transporters), member 2 (SLC12A2), mRNA	TC62089	5.98703	NM_001046	solute carrier family 12 (sodium/potassium/chloride transporters), member 2;SLC12A2	Cation transporter;Other transporter	Cation transport
T4	SS00009899	TCTTCAATGTCTCTTCGGTCTCTGTGGCCATCAGTCCCACCCCAGCCCTTAAAGGCATGTTTGACTTTGT	somatostatin receptor [Sus scrofa]	NP276711	-4.3528	NM_001050	somatostatin receptor 2;SSTR2	G-protein coupled receptor	G-protein mediated signaling;Cell proliferation and differentiation
T4	SS00004305	GCAGCGTGGGAGTTCTCCACATTCCTGGGTGTGTGCAGAGATATACTGAGGGGACTGCCAAATAAATGTT	homologue to UP|TKT_HUMAN (P29401) Transketolase (TK) , complete	TC181712	-3.59133	NM_001064	transketolase (Wernicke-Korsakoff syndrome);TKT	Transketolase	Pentose-phosphate shunt;Vitamin metabolism
T4	SS00000616	TGAACCTCTTAATCTCCTCCCCTGCGAGTTGAGTTTGGGGAAGGTAACTGAACTCAGAACCACAAAGTGA	UP|TP2A_PIG (O46374) DNA topoisomerase II, alpha isozyme , complete	TC183029	-4.40575	NM_001067	topoisomerase (DNA) II alpha 170kDa;TOP2A	DNA topoisomerase;Select regulatory molecule;Isomerase	DNA replication;General mRNA transcription activities;DNA replication
T4	SS00013155	CACCATGACTCGGTCAGGTCTGGACCCTTTGCCAGATCTTCAGGCCCGACAACTTTGTGTTTGGCCAGAG	Homo sapiens tubulin, beta 2 (TUBB2), mRNA	TC49324	-3.19922	NM_001069	tubulin, beta 2A;TUBB2A	Tubulin	Intracellular protein traffic;Chromosome segregation;Cell structure;Cell motility
T4	SS00000557	ACCCGAGGGACCTCTTTATTCACTCCCAGCCTGTTCTCTGATAGCTCCGTCTCATCGTGTGTGTATCTGT	UP|TBB2_HUMAN (P05217) Tubulin beta-2 chain, complete	TC161944	-3.17207	NM_001069	tubulin, beta 2A;TUBB2A	Tubulin	Intracellular protein traffic;Chromosome segregation;Cell structure;Cell motility
T4	SS00008762	CAGGAGACCACAAAGCGAAAGTTTTTGTGTCCAGAGACCTGACCGCTAGTGGCCGCAGCCTCTGCTCTGT	homologue to UP|AAMP_HUMAN (Q13685) Angio-associated migratory cell protein, complete	TC164991	-3.55543	NM_001087	angio-associated, migratory cell protein;AAMP	Molecular function unclassified	Biological process unclassified
T4	SS00001512	GGCCTTGTCCTTGAAGTCCCTCTGTACGAACAGGTCACATTCATTATTGAGGGATTCCATCCAGCCAAGG	UP|Q767L0 (Q767L0) ATP-binding cassette, sub-family F (GCN20), member 1, complete	TC183076	15.6674	NM_001090	ATP-binding cassette, sub-family F (GCN20), member 1;ABCF1	ATP-binding cassette (ABC) transporter	Transport
T4	SS00005840	ACATGCACACGCACCTGGTGAATTACCGCGTCGACCTGGACGTGGCAGGCACCACAAATAGCTTCCAGAC	similar to PRF|2201312B.0|1585499|2201312B diamine oxidase. {Homo sapiens;} , partial (19%)	TC175360	6.05277	NM_001091	amiloride binding protein 1 (amine oxidase (copper-containing));ABP1	Oxidase	Other amino acid metabolism;Other immune and defense
T4	SS00005611	GACCAGGAGTACTGTGTGTGTGAAATGCCCTGCAATTTGACCCGCTATGGCAAGGAGCTGTCCATGGTCA	GB|AAB48981.1|1871170|HSU78181 sodium channel 2 {Homo sapiens;} , partial (44%)	TC171007	-4.61925	NM_001095	amiloride-sensitive cation channel 2, neuronal;ACCN2	Other ion channel	Cation transport;Pain sensation;Other sensory perception
T4	SS00000564	TAAATCCAGTGACTCTTGCTCTGTGAGTGGTGGTTTCTCTGTGCTATTACCAACTCCATTACCACGGCTG	UP|ACON_PIG (P16276) Aconitate hydratase, mitochondrial precursor (Citrate hydro-lyase) (Aconitase) , complete	TC182370	11.7006	NM_001098	aconitase 2, mitochondrial;ACO2	Dehydratase;Hydratase	Tricarboxylic acid pathway
T4	SS00009944	ATGACAAACCTTGCAGGCCTATTTCCTCCAGAAGGCATCAGCATCTGGAACCCCAACCTACTTTGGCAGC	prostatic acid phosphatase	NP300702	-3.93227	NM_001099	acid phosphatase, prostate;ACPP	Other phosphatase	Phosphate metabolism;Other metabolism
T4	SS00007412	CAAACTGTTCACACTGCAGAGACTAATGTTGGACAGACACTGTTGCAAAGGTAGGGAACTGGAGGAACAC	Homo sapiens activin A receptor, type I (ACVR1), mRNA	TC167224	-3.28455	NM_001105	activin A receptor, type I;ACVR1	TGF-beta receptor;Serine/threonine protein kinase receptor;Protein kinase	Protein phosphorylation;Cytokine and chemokine mediated signaling pathway;Receptor protein serine/threonine kinase signaling pathway
T4	SS00009725	TCAAGTTCTTGAGAAGAAGAGAAACAACTGTTTTGTTGAATCTGGCCAGCCTATCTGTGGAAATGGAATG	homologue to UP|AD10_BOVIN (Q10741) ADAM 10 precursor (A disintegrin and metalloproteinase domain 10) (Mammalian disintegrin-metalloprotease) (Myelin-associated metalloproteinase) (Kuzbanian protein homolog) , partial (62%)	TC188621	-3.33209	NM_001110	ADAM metallopeptidase domain 10;ADAM10	Metalloprotease	Proteolysis;Cell surface receptor mediated signal transduction;Cell adhesion-mediated signaling;Cell proliferation and differentiation
T4	SS00005979	GTCGTAAAGAGCTCCCCAGTGAAGACCTTCGCCAGTGCCACCTTCAGCTCCCTCCTGGATGTGTTTCTGT	similar to GB|AAC24201.1|3138932|AF036927 adenylyl cyclase type IX {Homo sapiens;} , partial (34%)	TC190690	-3.19716	NM_001116	adenylate cyclase 9;ADCY9	Adenylate cyclase	Metabolism of cyclic nucleotides
T4	SS00003691	GTCTTTTCGGAAGTGCGCTCTCTTTCTCTGTCCCAGAGGGGATCGGGTCGCATCGTGACGCCCCCGCTCT	homologue to UP|LOXR_HUMAN (O75342) Arachidonate 12-lipoxygenase, 12R type (Epidermis-type lipoxygenase 12) (12R-lipoxygenase) (12R-LOX) , partial (21%)	TC197035	7.78153	NM_001139	arachidonate 12-lipoxygenase, 12R type;ALOX12B	Molecular function unclassified	Biological process unclassified
T4	SS00002834	TGCCCAGGACCTGTATGAGGCTGGAGAGAAGAAATGGGGGACAGATGAGGTGAAATTTCTAACTGTGCTC	UP|ANX4_PIG (P08132) Annexin A4 (Annexin IV) (Lipocortin IV) (Endonexin I) (Chromobindin 4) (Protein II) (P32.5) (Placental anticoagulant protein I) (PAP-II) (PP4-X) (35-beta calcimedin), complete	TC163832	-3.85399	NM_001153	annexin A4;ANXA4	Transfer/carrier protein;Annexin	Lipid, fatty acid and steroid metabolism
T4	SS00001783	GGGAGACACTTCAGGGGATTACCGGAAGATTCTGTTGAAGATCTGTGGTGGCAACGACTGAGTGGTGACT	homologue to UP|ANXB_RABIT (P33477) Annexin A11 (Annexin XI) (Calcyclin-associated annexin 50) (CAP-50), complete	TC180910	-3.60988	NM_001157	annexin A11;ANXA11	Transfer/carrier protein;Annexin	Lipid, fatty acid and steroid metabolism
T4	SS00006214	AAGGCTGGGTTATTAATTTCGTCTATTATATCAAGGATTCGGACAGCCTGACGGACGGACAGACAGACGG	similar to GB|AAD51293.1|5764415|AF168791 multi-specific organic anion tranporter-E {Homo sapiens;} , partial (12%)	TC178559	4.26212	NM_001171	ATP-binding cassette, sub-family C (CFTR/MRP), member 6;ABCC6	ATP-binding cassette (ABC) transporter	Small molecule transport;Extracellular transport and import;Detoxification
T4	SS00011125	AAACCTGGGCTTTCATCCTGCCCCACCCTTCCGATCCCCTGTCATGGCCAGATTTCCGAAGTTCTTGGTC	homologue to UP|GDIS_BOVIN (Q9TU03) Rho GDP-dissociation inhibitor 2 (Rho GDI 2) (Rho-GDI beta) (Ly-GDI) (D4-GDP-dissociation inhibitor) (D4-GDI), complete	TC163217	-4.01642	NM_001175	Rho GDP dissociation inhibitor (GDI) beta;ARHGDIB	Other signaling molecule;Other G-protein modulator	Intracellular signaling cascade
T4	SS00004564	GACAAAGATGATGAAAGTCTAACTAAGTACAAGAAAACGCTCCTGGGGGACGGTCCTGTAGTAGCAGACC	homologue to UP|GDIS_BOVIN (Q9TU03) Rho GDP-dissociation inhibitor 2 (Rho GDI 2) (Rho-GDI beta) (Ly-GDI) (D4-GDP-dissociation inhibitor) (D4-GDI), complete	TC163217	3.67609	NM_001175	Rho GDP dissociation inhibitor (GDI) beta;ARHGDIB	Other signaling molecule;Other G-protein modulator	Intracellular signaling cascade
T4	SS00000795	CGCCTTGAGGCAGATTTGGGCCCGAAAATTTCTCCCTGTTCCTTGGCTTCTGTGTGGTCCCCGAAGATAT	branched chain aminotransferase [Sus scrofa]	TC180944	-3.07754	NM_001190	branched chain aminotransferase 2, mitochondrial;BCAT2	Transaminase	Amino acid metabolism
T4	SS00002680	CATCCAGTCACCCAATTACCCAGACGACTACCGGCCTAGCAAAGTCTGCATCTGGCGGATCCAAGTATCT	UP|Q6NZM2 (Q6NZM2) Bone morphogenetic protein 1, partial (40%)	TC162300	3.43124	NM_001199	bone morphogenetic protein 1;BMP1	Metalloprotease	Proteolysis;Ligand-mediated signaling;Skeletal development
T4	SS00013205	CATCACTCTGGATAGATTGAGATGTTCTTTCACAACAGATGAACGATCTGTATCACTGTAAGACACGGAT	weakly similar to PIR|C70164|C70164 rRNA methylase (yacO) homolog - Lyme disease spirochete {Borrelia burgdorferi;} , partial (11%)	TC162450	4.08481	NM_001206	Kruppel-like factor 9;KLF9	Zinc finger transcription factor	mRNA transcription regulation
T4	SS00002465	TTCTCCTACAGCGTCGACCTTAGGGCACAGCTAGACGTTTTTAACCTCAGCGGCTTTCGGACTGTACAGA	homologue to GB|AAC06260.1|2981235|AF053306 mitotic checkpoint kinase Mad3L {Homo sapiens;} , partial (17%)	TC187179	3.48434	NM_001211	BUB1 budding uninhibited by benzimidazoles 1 homolog beta (yeast);BUB1B	Non-receptor serine/threonine protein kinase	Protein phosphorylation;Embryogenesis;Chromosome segregation;Cell proliferation and differentiation;Oncogenesis
T4	SS00004032	TACTTTTCTCGAGGACCTCAAAGGTTTCGTCAAAAGCCAGTAGGCAGACAAGGCACTAGACACCTTGACT	similar to UP|MA32_HUMAN (Q07021) Complement component 1, Q subcomponent binding protein, mitochondrial precursor (Glycoprotein gC1qBP) (GC1q-R protein) (Hyaluronan-binding protein 1) (p32) (p33), complete	TC180820	-4.47145	NM_001212	complement component 1, q subcomponent binding protein;C1QBP	Complement component;Antibacterial response protein	Complement-mediated immunity
T4	SS00002860	CCAGATCAATCACCAGGGGTTCTCTGCTGAGGTGCAGCTAATCCACTTCAACCAAGAGCTCTACGGGAAC	UP|Q866X6 (Q866X6) Carbonic anhydrase-related XI protein, complete	TC167857	-6.03732	NM_001217	carbonic anhydrase XI;CA11	Molecular function unclassified	Biological process unclassified
T4	SS00008522	GCATAGCCAATGCTTATCAAAGAGGAACATTGTAGAAAGAGCTGAAGACATCACCCTCTGTTCCCACCTC	UP|CALU_HUMAN (O43852) Calumenin precursor (Crocalbin) (IEF SSP 9302), complete	TC182491	-4.5106	NM_001219	calumenin;CALU	Select calcium binding protein	Calcium mediated signaling
T4	SS00009675	ATCAAGACGGCTTAATCCCCTGGGATGAGTACAGAAACGTGACTTATGGCACTTACCTGGATGATCCAGA	homologue to GB|AAK72908.1|14718453|AF345637 calumenin {Homo sapiens;} , complete	TC182492	3.38384	NM_001219	calumenin;CALU	Select calcium binding protein	Calcium mediated signaling
T4	SS00000099	CATGGTGACCGTTCTATACGTGGGTGTACTATGATGACGGACAGGCTCTACACTATATGAGACGAGAGGA	Homo sapiens serine (or cysteine) proteinase inhibitor, clade H (heat shock protein 47), member 1, (collagen binding protein 1) (SERPINH1), mRNA	TC52402	3.62689	NM_001235	serpin peptidase inhibitor, clade H (heat shock protein 47), member 1, (collagen binding protein 1);SERPINH1	Serine protease inhibitor	Proteolysis
T4	SS00009708	CCACAAGATGGTGGACAACCGAGGCTTCATGGTGACCCGTTCCTATACCGTGGGTGTCACTATGATGCAC	homologue to UP|SIH2_HUMAN (P50454) Collagen-binding protein 2 precursor (Colligin 2) (Rheumatoid arthritis related antigen RA-A47), partial (96%)	TC162933	5.4795	NM_001235	serpin peptidase inhibitor, clade H (heat shock protein 47), member 1, (collagen binding protein 1);SERPINH1	Serine protease inhibitor	Proteolysis
T4	SS00003461	GACCAAGAAAACCACTGGTACCTCTTGATTACCCAATGGATGGTAGTTTTGAGTCACCACATACTATGGA	homologue to UP|CGA2_HUMAN (P20248) Cyclin A2 (Cyclin A), complete	TC184951	4.43406	NM_001237	cyclin A2;CCNA2	Kinase activator	Spermatogenesis and motility;Cell cycle control;Oncogenesis
T4	SS00006871	TGCCCGACCGCTGGTTTTTGGAATACCCCACCATGGCCAAGTGGCTGAGCTGAAAGTCACACAGCCCGGG	Homo sapiens CDC20 cell division cycle 20 homolog (S. cerevisiae) (CDC20), mRNA	TC47434	3.89557	NM_001255	cell division cycle 20 homolog (S. cerevisiae);CDC20	Select regulatory molecule	Proteolysis;Cell cycle control
T4	SS00009490	TCACCTTTAACATTCACAGATGATAGAGGGGTTGCCACTGAAAAGCCAAAACAAGGCTCTTAATAACCAT	Homo sapiens cell division cycle 27 (CDC27), mRNA	TC188677	-3.86709	NM_001256	cell division cycle 27 homolog (S. cerevisiae);CDC27	Other miscellaneous function protein	Mitosis
T4	SS00001040	CCACACTAATTATATCCTCTGCAAAGCCTGACTTGAAACTTTCACCCAGAAACATACTCATGGCCCCCTC	UP|Q29411 (Q29411) 38kDa heparin-binding glycoprotein, complete	TC165521	-3.59482	NM_001276	chitinase 3-like 1 (cartilage glycoprotein-39);CHI3L1	Glycosidase	Other polysaccharide metabolism
T4	SS00006902	GACGCAAGCTGCTCCCTGGGCTAGCTCATATGTGGAGATAGTCCTGTAATTCGAGGTAACTCCTTTTGCT	homologue to UP|CIRP_HUMAN (Q14011) Cold-inducible RNA-binding protein (Glycine-rich RNA-binding protein CIRP) (A18 hnRNP), partial (85%)	TC162818	3.80473	NM_001280	cold inducible RNA binding protein;CIRBP	Other RNA-binding protein	mRNA splicing;Cell proliferation and differentiation
T4	SS00002997	TGACCTACGGCTTCCCCATCATGCTGGTGCTCATGACCGCCAAGATCGTGGGCGACGTCTTCATTGAGGG	homologue to UP|CLC7_HUMAN (P51798) Chloride channel protein 7 (ClC-7), partial (29%)	TC170803	10.8417	NM_001287	chloride channel 7;CLCN7	Anion channel	Anion transport
T4	SS00006533	TCTTTTGGACTCCCTACAATCTGACTGTGTTTGTTTCTGCTTTCCAAGAATCCCTGTTCACCGATCAGTG	UP|Q6YST0 (Q6YST0) Chemokine (C-C motif) receptor 1 (Chemokine C-C motif receptor 1), complete	TC164343	-3.54089	NM_001295	chemokine (C-C motif) receptor 1;CCR1	G-protein coupled receptor	G-protein mediated signaling;Cytokine and chemokine mediated signaling pathway;Cytokine/chemokine mediated immunity;Granulocyte-mediated immunity;Cell motility
T4	SS00012336	TGCCTGTTCTCTCACAACTCCCCAAAACAATGCAGTTAGTATCTGATGTCTGTTTCCACTTACCTGAAAC	similar to UP|COXX_HUMAN (Q12887) Protoheme IX farnesyltransferase, mitochondrial precursor (Heme O synthase) , partial (26%)	TC185381	-6.35028	NM_001303	COX10 homolog, cytochrome c oxidase assembly protein, heme A: farnesyltransferase (yeast);COX10	Acyltransferase	Porphyrin metabolism
T4	SS00006463	TCCTGGGTCCCATTACACGGGTGTTTACTGGAGGGGAAACTAGGACGAGCTTGGCCCTCGGATTCTGACT	similar to UP|CBPN_HUMAN (P15169) Carboxypeptidase N catalytic chain precursor (Lysine carboxypeptidase) (Arginine carboxypeptidase) (Kininase 1) (Serum carboxypeptidase N) (SCPN) (Anaphylatoxin inactivator) (Plasma carboxypeptidase B) , partial (91%)	TC185153	4.11891	NM_001308	carboxypeptidase N, polypeptide 1, 50kD;CPN1	Metalloprotease	Proteolysis
T4	SS00007048	TCTTCTGCTGCTCTTTTCCTGGTGCTCTTTTTCACGGTGGGGTGTGGGTAATAGAACAGCCATGGGCTTT	Homo sapiens catenin (cadherin-associated protein), delta 1 (CTNND1), mRNA	TC184934	-4.7572	NM_001331	catenin (cadherin-associated protein), delta 1;CTNND1	Cell adhesion molecule;Other cell junction protein	Cell communication;Cell adhesion
T4	SS00000878	GTGGGCTCTGATCAATGCCTGCTTCGCCTGGATGTGGTTCCTCCTTCAAATAGAGCTGGAACAATTGCAG	homologue to UP|Q8WMV3 (Q8WMV3) Coxsackie virus and adenovirus receptor BCAR, complete	TC167183	-3.36557	NM_001338	coxsackie virus and adenovirus receptor;CXADR	Other receptor	Other immune and defense
T4	SS00005860	ATGCTCACGAGACTGGCAGTGGGGAGGATGGTGTGGCAGACGCAGAGCCCCCCAAGGTACTGGTTTTCCC	similar to UP|KDGT_HUMAN (P52824) Diacylglycerol kinase, theta (Diglyceride kinase) (DGK-theta) (DAG kinase theta) , partial (11%)	TC194105	3.18102	NM_001347	diacylglycerol kinase, theta 110kDa;DGKQ	Kinase	Lipid metabolism;Other intracellular signaling cascade
T4	SS00006951	TGAGAAAACTTCGTTCCGTTTGTTCTCGAGGGAATGGAACTTAAGGCCCAGAAAGGGCGGAGAGTTCCCG	similar to GB|AAB94299.1|2737894|HSU59151 Cbf5p homolog {Homo sapiens;} , partial (20%)	TC163818	3.9763	NM_001363	dyskeratosis congenita 1, dyskerin;DKC1	Centromere DNA-binding protein;Synthase	rRNA metabolism;Chromosome segregation
T4	SS00005862	GACAATATGTATGATGCTCGTATACCTCAGATCTGGAAGCGAGTGTCCTGGGATTCGTCCACTCTGGGCT	homologue to UP|Q96JB1 (Q96JB1) Axonemal dynein heavy chain 8, partial (4%)	TC175159	5.20376	NM_001371	dynein, axonemal, heavy chain 8;DNAH8	Microtubule binding motor protein;Hydrolase	Spermatogenesis and motility;Cell motility
T4	SS00006456	CGTCGACTCCCTCATGAAGCAGATTAACAGCGCGTCCAGGCACGAGTACAGCTTCGTGAGCAGCGAGCCT	similar to UP|DHP1_HUMAN (Q92874) DNase I homolog protein DHP1 precursor , partial (63%)	TC173499	3.88384	NM_001374	deoxyribonuclease I-like 2;DNASE1L2	Endodeoxyribonuclease;Hydrolase	DNA degradation
T4	SS00002086	TATTTAACCTTTGTCCGTCGTTAAAACGTTTGGTGGGTACGGACTTGTCAGAGGAAGTCGATGGCGAGGC	homologue to UP|DYHC_HUMAN (Q14204) Dynein heavy chain, cytosolic (DYHC) (Cytoplasmic dynein heavy chain 1) (DHC1) (Fragment), partial (13%)	TC182345	14.8831	NM_001376	dynein, cytoplasmic 1, heavy chain 1;DYNC1H1	Microtubule binding motor protein;Hydrolase	General vesicle transport;Gametogenesis;Fertilization;Chromosome segregation;Cell proliferation and differentiation;Cell structure
T4	SS00002828	GGCACAACCACTGGGCTGGCCTCTATGGACGGCTTGAGTGGGATGGCTTTTTCAGCACAACTGTCACCAA	homologue to UP|Q6Y856 (Q6Y856) Cytosine-5-methyltransferase, partial (39%)	TC183098	-3.58065	NM_001379	DNA (cytosine-5-)-methyltransferase 1;DNMT1	DNA methyltransferase;DNA methyltransferase	DNA metabolism
T4	SS00006578	CGCAAGGGAAGAATATCTGTGGGTTCCGACAGCGACCTGGTCATCTGGGATCCGGATGCTGTCAAGATTG	homologue to GB|CAA69153.1|1536909|HSULIP ULIP {Homo sapiens;} , partial (47%)	TC170456	-4.73357	NM_001387	dihydropyrimidinase-like 3;DPYSL3	Other hydrolase	Nucleoside, nucleotide and nucleic acid metabolism
T4	SS00005999	CAAGATACGGAATATTCTTCCAGAACAAATATGCAATGTTGAAGAAGATGGTGATTCAACCCTGGAACAC	homologue to UP|ECM2_HUMAN (O94769) Extracellular matrix protein 2 precursor (Matrix glycoprotein SC1/ECM2), partial (29%)	TC186455	-3.22829	NM_001393	extracellular matrix protein 2, female organ and adipocyte specific;ECM2	Extracellular matrix structural protein	Biological process unclassified
T4	SS00001290	AACGTGTCTGTCAAAGACGTTCGTCGTGGCAATGTGGCTGGTGACAGCAAAAATGACCCACCTATGGAAG	polypeptide chain elongation factor 1alpha [Sus scrofa]	TC181118	-3.31755	NM_001402	eukaryotic translation elongation factor 1 alpha 1;EEF1A1	Translation elongation factor	Translational regulation
T4	SS00004709	GGTCTTATTGGAGTTGGAACAAAAATTGACCCCACTTTGTGCCGGGCTGACAGAATGGTGGGACAGGTGC	GB|AAH63755.1|39795338|BC063755 eukaryotic translation initiation factor 2, subunit 3, structural gene X-linked {Mus musculus;} , complete	TC182183	-3.47241	NM_001415	eukaryotic translation initiation factor 2, subunit 3 gamma, 52kDa;EIF2S3	Translation initiation factor	Protein biosynthesis
T4	SS00000195	CTCTCCAAGGGGCCTGCTTGTGCCCCTCTTCTGGAAAGTAGCAGCTTGGAATAACATCTGGCAGGCCTGA	homologue to UP|IF41_HUMAN (P60842) Eukaryotic initiation factor 4A-I (eIF4A-I) (eIF-4A-I), partial (49%)	TC162746	3.87791	NM_001416	eukaryotic translation initiation factor 4A, isoform 1;EIF4A1	RNA helicase;Translation initiation factor	Protein biosynthesis;Translational regulation
T4	SS00004753	TGTTTAGCAGAATGGCAGTAATAGTGATGCAACGTCTGGAATCTGGGCAGTAGGGCAGGTACAAGGAAGA	homologue to UP|Q6IB46 (Q6IB46) EIF4B protein, partial (48%)	TC162928	-3.08205	NM_001417	eukaryotic translation initiation factor 4B;EIF4B	Translation initiation factor	Protein biosynthesis
T4	SS00006882	GTGTAAATGCTGCCTTTTGCACCCATTGGGTTTGCTAATACGGTACCTAGTAAGGGGAAATTGGTAGGTT	Homo sapiens eukaryotic translation initiation factor 4 gamma, 2 (EIF4G2), mRNA	TC162823	-3.13464	NM_001418	eukaryotic translation initiation factor 4 gamma, 2;EIF4G2	Translation initiation factor	Protein biosynthesis;Translational regulation;Apoptosis;Cell cycle control
T4	SS00006881	GCCAAAGCCTTAAATTGTGCAAAACATACTGTTGCTATGATGTAACTGCATTTGACCTAACCACTGCGAA	GB|CAA61857.1|3218320|HSDAP5 death associated protein 5 {Homo sapiens;} , partial (64%)	TC162822	-4.04364	NM_001418	eukaryotic translation initiation factor 4 gamma, 2;EIF4G2	Translation initiation factor	Protein biosynthesis;Translational regulation;Apoptosis;Cell cycle control
T4	SS00000421	CCCCACACGTCGGATACTGTTGTTCACAATCATTTCTCCAGTTTCCAAGAGCATTGAACACAGCTCGAAT	homologue to UP|ELV1_HUMAN (Q15717) ELAV-like protein 1 (Hu-antigen R) (HuR), complete	TC183028	3.79505	NM_001419	ELAV (embryonic lethal, abnormal vision, Drosophila)-like 1 (Hu antigen R);ELAVL1	Ribonucleoprotein	mRNA end-processing and stability;Neurogenesis;Cell proliferation and differentiation
T4	SS00007072	AAAGTCCGGGAGTCTCCAGACTGGAGAATTACGCAGAAGTTCACTGACCACGCACTGTGCTAGAGACCCT	Homo sapiens erythrocyte membrane protein band 4.1-like 2 (EPB41L2), mRNA	TC183654	3.676	NM_001431	erythrocyte membrane protein band 4.1-like 2;EPB41L2	Molecular function unclassified	Biological process unclassified
T4	SS00003155	TGGGCTCTTTCGGCAGCATCACTCGGCAGCAAGAGGGTGAGGCCAGCTCTCAGGACATGACCGCACAGGT	UP|FLNC_MOUSE (Q8VHX6) Filamin C (Gamma-filamin) (Filamin 2) (FLN-C) (Actin-binding like protein) (ABP-L) (ABP-280-like protein) (Fragment), partial (29%)	TC191772	-4.13679	NM_001458	filamin C, gamma (actin binding protein 280);FLNC	Non-motor actin binding protein	Cell structure;Cell motility
T4	SS00001850	TGCTCTCCATTGGCTACCTTGTGGTATTTGGCGTAAAGACGTGCTGTACTGACTGGGGCCAGTTCTTCCT	homologue to GB|AAD13111.1|4235107|HSG6PT3 microsomal glucose-6-phosphate transporter {Homo sapiens;} , partial (95%)	TC164349	3.76977	NM_001467	solute carrier family 37 (glycerol-6-phosphate transporter), member 4;SLC37A4	Other transporter	Carbohydrate transport;Lipid, fatty acid and steroid metabolism;Transport
T4	SS00009592	CAGCTTCGACTTTATTGAAATCAGGGGCCAGAACGTCCCCCAGAAGTGTGACCCGCTGCCCCATGAGGCC	Homo sapiens growth arrest-specific 8 (GAS8), mRNA	TC63897	6.88752	NM_001481	growth arrest-specific 8;GAS8	Molecular function unclassified	Biological process unclassified
T4	SS00007777	TGTTTGGGAAGGACGTGGAGGAAAAGCTGACTTCTGCCCCCACCGCTCTTAACCCCCGTTTGTAGTGGCC	homologue to UP|GDIA_CANFA (O97555) Rab GDP dissociation inhibitor alpha (Rab GDI alpha) (GDI-1), complete	TC163787	4.49866	NM_001493	GDP dissociation inhibitor 1;GDI1	G-protein modulator;Acyltransferase	Intracellular signaling cascade;Ligand-mediated signaling;General vesicle transport;Transport;Neurotransmitter release
T4	SS00003364	GAGGTGCACAGCGTCCGGGAATTTGTCGAGAAGTCGTTTTTGCACATCGGCAAGACCATCGTGTGGGAAG	homologue to UP|GMDS_HUMAN (O60547) GDP-mannose 4,6 dehydratase (GDP-D-mannose dehydratase) (GMD) , complete	TC184134	3.8107	NM_001500	GDP-mannose 4,6-dehydratase;GMDS	Dehydratase;Epimerase/racemase	Other carbohydrate metabolism
T4	SS00005144	CAGAATCGGAGAACCATGAGTAGTTCTGATCGGGCCATGATGAACGCATTCAAGGAAATCACTACCATGG	UP|TF2B_HUMAN (Q00403) Transcription initiation factor IIB (General transcription factor TFIIB) (S300-II), complete	TC164422	3.73683	NM_001514	general transcription factor IIB;GTF2B	Basal transcription factor	mRNA transcription initiation;mRNA transcription regulation
T4	SS00005607	TGGAAGGTATGAGTGATTCTCTGTTGAACTTCCTGCAACATCTCCGTGAGTTGGGCCTTGTTTTCCAGAG	UP|Q767M2 (Q767M2) General transcription factor IIH, polypeptide 4, complete	TC187004	-3.11574	NM_001517	general transcription factor IIH, polypeptide 4, 52kDa;GTF2H4	Basal transcription factor	DNA repair;mRNA transcription initiation;mRNA transcription elongation
T4	SS00003749	AGTCATTTCCTAGCTTCCGCAGGGAGCCGACCGGAAATCAAATTCTGGGACCTTCGACGACCTTATGAAC	homologue to GB|AAP88801.1|32879941|BT009799 general transcription factor IIIC, polypeptide 2, beta 110kDa {Homo sapiens;} , partial (20%)	TC180141	3.18789	NM_001521	general transcription factor IIIC, polypeptide 2, beta 110kDa;GTF3C2	Other receptor	Peroxisome transport;Transport
T4	SS00005067	AGACAAACGGATAGCGTGTGATGAAGAATTCTCAGATTCAGAGGACGAAGGGGAAGGAGGCCGTAGAAAT	UP|Q8NEH4 (Q8NEH4) Histone deacetylase 2, partial (62%)	TC164106	8.32428	NM_001527	histone deacetylase 2;HDAC2	Nucleic acid binding;Deacetylase	mRNA transcription regulation;Inhibition of apoptosis;Cell cycle control
T4	SS00004466	TCTTTGGGCCACTTCAGGCAGGATCGAGCTGTCCAGGAGCTAAGAGAAAGCTGTCCCTGATGCTGGATGA	similar to UP|HSF4_HUMAN (Q9ULV5) Heat shock factor protein 4 (HSF 4) (Heat shock transcription factor 4) (HSTF 4) (hHSF4), partial (61%)	TC183382	-3.76806	NM_001538	heat shock transcription factor 4;HSF4	Other transcription factor;Nucleic acid binding	mRNA transcription regulation;Stress response
T4	SS00004316	CCAGGACTGGAGCCAGGAGACATTATCATTGTTTTAGATCAGAAGGACCATGCCGTTTTTACTCGACGAG	UP|DJA1_HUMAN (P31689) DnaJ homolog subfamily A member 1 (Heat shock 40 kDa protein 4) (DnaJ protein homolog 2) (HSJ-2) (HSDJ), complete	TC181645	3.28795	NM_001539	DnaJ (Hsp40) homolog, subfamily A, member 1;DNAJA1	Other chaperones	Protein folding;Stress response
T4	SS00006295	CCCCACATCGGCCTCGGCCCGCTCACCGGCTGTAGAAAATGGTGAAAGAAACCACTTACTATGATGTTTT	UP|DJA1_HUMAN (P31689) DnaJ homolog subfamily A member 1 (Heat shock 40 kDa protein 4) (DnaJ protein homolog 2) (HSJ-2) (HSDJ), complete	TC181645	3.20192	NM_001539	DnaJ (Hsp40) homolog, subfamily A, member 1;DNAJA1	Other chaperones	Protein folding;Stress response
T4	SS00008544	CCCAGGGCGGCACTCCGTGAGTGTCCGTCAGAGGCAGCTATCTGCACTCGAAACTGCAAACAGAAATCAG	similar to GB|AAB84227.1|2606094|AF031385 Cyr61 protein {Homo sapiens;} , partial (32%)	TC164987	4.31178	NM_001554	cysteine-rich, angiogenic inducer, 61;CYR61	Growth factor	Cell surface receptor mediated signal transduction;Ligand-mediated signaling;Angiogenesis;Cell cycle control;Cell proliferation and differentiation;Other oncogenesis;Cell motility
T4	SS00002076	GACAAGCAGGACAGAGGCCTCCTGCTCCTTGGGACTCTTTCTGTATTGCAAAGGATTATTCGTGCGGGGA	similar to UP|I10R_HUMAN (Q13651) Interleukin-10 receptor alpha chain precursor (IL-10R-A) (IL-10R1), partial (47%)	TC168752	3.86491	NM_001558	interleukin 10 receptor, alpha;IL10RA	Cytokine receptor	Cytokine and chemokine mediated signaling pathway;Cytokine/chemokine mediated immunity
T4	SS00005292	CTTTCTCCCTGGCCCCATTGATGTATACACTTGTTCATCTCTGGTCTTCCAAGAATTTAAGGAACTAGAG	homologue to UP|O95698 (O95698) ING1Lp (P33) (Inhibitor of growth family, member 1-like), complete	TC166212	4.14992	NM_001564	inhibitor of growth family, member 2;ING2	Zinc finger transcription factor;Transcription cofactor	Apoptosis;Cell cycle control;Cell proliferation and differentiation;Tumor suppressor
T4	SS00010129	GTAGGTCAGAGGCTCCTAACTGGGCAACTCAGGACTCTGGCTTTTATTGAAGATCTGTAAAGAAAAATGA	UP|IF36_HUMAN (P60228) Eukaryotic translation initiation factor 3 subunit 6 (eIF-3 p48) (eIF3e) (Viral integration site protein INT-6 homolog), complete	TC182171	-5.62629	NM_001568	eukaryotic translation initiation factor 3, subunit 6 48kDa;EIF3S6	Translation initiation factor	Protein biosynthesis;Translational regulation
T4	SS00001116	GGGGGGTGAGGAAGGAAAGCTCTCTCCTGGGTCAGGCATCCTTCTGTCACTGCCAAATAGTTAATAAAAA	UP|PPA5_PIG (P09889) Tartrate-resistant acid phosphatase type 5 precursor (TR-AP) (Tartrate-resistant acid ATPase) (TrATPase) (Uteroferrin) (UF) , complete	TC162750	-3.56162	NM_001611	acid phosphatase 5, tartrate resistant;ACP5	Other phosphatase	Cation transport;Skeletal development
T4	SS00013211	GGGTTGGGAAGGTCCGAGCCTTAGGACCCACTGTCCTTTCTTCCCCGATGTTTGCCCGCCAGAAAACCGT	GB|AAA37144.1|387083|MUSACCYB cytoplasmic beta-actin {Mus musculus;} , partial (87%)	TC162622	7.29595	NM_001614	actin, gamma 1;ACTG1	Actin and actin related protein	Exocytosis;Endocytosis;Transport;Cytokinesis;Cell structure
T4	SS00013114	TGAACCAGTTGTCATTTCTGTCTTGCCGGTCTGACGGGGAAGAAAGGACAGTGGGTCCTAAGGCTCGGAC	Homo sapiens actin, gamma 1 (ACTG1), mRNA	TC47500	19.4909	NM_001614	actin, gamma 1;ACTG1	Actin and actin related protein	Exocytosis;Endocytosis;Transport;Cytokinesis;Cell structure
T4	SS00005955	TCCAAAAAGGAATTTCTTTCTTCTTCCTGTCCCTGCTGAGAAAGTGGGTGGGAATGGCAGAGCAGACAGA	homologue to GB|BAA14110.1|217606|D90065S5 adenylate kinase 2A {Bos taurus;} , complete	TC182441	-3.98701	NM_001625	adenylate kinase 2;AK2	Nucleotide kinase	Purine metabolism
T4	SS00006001	CATCTGAGGTCGACACTCGGTACTTTGACGACGAATTCACCGCCCAATCCATCACAATCACGCCCCCGGA	homologue to UP|AKT2_RAT (P47197) RAC-beta serine/threonine-protein kinase (RAC-PK-beta) (Protein kinase Akt-2) (Protein kinase B, beta) (PKB beta) , partial (27%)	TC171867	4.95155	NM_001626	v-akt murine thymoma viral oncogene homolog 2;AKT2	Non-receptor serine/threonine protein kinase	Protein phosphorylation;Nitric oxide biosynthesis;Inhibition of apoptosis;Gametogenesis;Cell cycle control;Cell proliferation and differentiation
T4	SS00008922	CGTCTCTTCAGTTTTACTCTTTGGCAGCAAGAGATAGGTTTTGCCAGTTCAAGGTTCACTCCCTATCTGT	weakly similar to UP|Q88963 (Q88963) (WR) DNA-dependent RNA polymerase region. (Fragment), partial (7%)	TC183499	-4.32758	NM_001627	activated leukocyte cell adhesion molecule;ALCAM	CAM family adhesion molecule	Cell adhesion-mediated signaling;Cell adhesion;Neurogenesis
T4	SS00000470	GTCCAGCTGCGGACAGCGCGCCGTGAATACCCTTTTCTAAGTTGAATTTTCAAAGTGAAAACAGCACCTC	PDB|1AH0.0|3114346|1AH0 Pig Aldose Reductase Complexed With Sorbinil. {Sus scrofa;} , complete	TC163241	6.09463	NM_001628	aldo-keto reductase family 1, member B1 (aldose reductase);AKR1B1	Reductase	Other metabolism
T4	SS00003970	TATGGGGCTGTCGTGTCACAAACTCACAGGGCCCTCCTCTTAGTAGCATCTTTGTAAAGTGCGTTTCTCT	similar to UP|AOAH_HUMAN (P28039) Acyloxyacyl hydrolase precursor , partial (87%)	TC167375	3.50518	NM_001637	acyloxyacyl hydrolase (neutrophil);AOAH	Other enzyme regulator	Lipid and fatty acid transport;Transport
T4	SS00007965	GTCCTGCCTGTCATCTGTCAGCTGCAAGGTACTCTGGTGAGTTACCACTTCAGAGCTTTACTCCTTTTAA	UP|RHOA_BOVIN (P61585) Transforming protein RhoA (Gb) (p21), complete	TC182046	-4.7302	NM_001664	ras homolog gene family, member A;RHOA	Small GTPase	G-protein mediated signaling;Cell structure and motility
T4	SS00010678	AATCGTGCTGCAGACCGTGTGGAGTTACAAGGAGCTGCGTGGTGCCCTGCAGAGGGATGGCTGGACCAAG	similar to UP|ARVC_HUMAN (O00192) Armadillo repeat protein deleted in velo-cardio-facial syndrome, partial (14%)	TC190904	-4.79744	NM_001670	armadillo repeat gene deletes in velocardiofacial syndrome;ARVCF	Cell adhesion molecule;Other cell junction protein	Cell communication;Cell adhesion
T4	SS00000718	GGATTTCCCTTCTGTCTCTATTGTGGCACTGAACAAGAAATCCAAAAAGATCAGCAGAAAAGAAGCGGAG	agouti signaling protein [Sus scrofa]	NP958475	-4.627	NM_001672	agouti signaling protein, nonagouti homolog (mouse);ASIP	Signaling molecule	Ligand-mediated signaling;Miscellaneous
T4	SS00000837	TAACTGCAGTCCTCCGCCCTCTCCCAACAAAAACAACAATGCCGTTGACAGCGGGATCTACCTTACAATA	UP|ATB1_PIG (P23220) Plasma membrane calcium-transporting ATPase 1 (PMCA1) (Plasma membrane calcium pump isoform 1) , complete	TC164519	3.23486	NM_001682	ATPase, Ca++ transporting, plasma membrane 1;ATP2B1	Ion channel;Cation transporter;Other hydrolase	Cation transport;Calcium ion homeostasis
T4	SS00002050	CTGCAGTCTCGGTCTCTTTGAGGAGAAACATTGGTGTTACAGCGGTGGCATTTAATAAGGAGCTCGATCC	homologue to UP|ATPR_BOVIN (P02721) ATP synthase coupling factor 6, mitochondrial precursor (F6) , complete	TC183564	-3.14231	NM_001685	ATP synthase, H+ transporting, mitochondrial F0 complex, subunit F6;ATP5J	Hydrogen transporter;Synthase	Oxidative phosphorylation;Cation transport
T4	SS00010839	GACACAATTTGAGAGGGCAAGAGCATTTGAGGATCAAAGGTGAACAGTCTGCTAGCTACAGAGCAACAAC	homologue to UP|VATE_BOVIN (P11019) Vacuolar ATP synthase subunit E (V-ATPase E subunit) (Vacuolar proton pump E subunit) (V-ATPase 31 kDa subunit) (P31) , partial (78%)	TC162504	3.41248	NM_001696	ATPase, H+ transporting, lysosomal 31kDa, V1 subunit E1;ATP6V1E1	Hydrogen transporter;ATP synthase;Hydrolase	Nucleoside, nucleotide and nucleic acid metabolism;Cation transport
T4	SS00002070	CCTTTTCTACCATGATGAGTGTCCACCGCGGAGAAGTACCTTGTTCCGTCACCACTGCATCTCCTTTAGA	homologue to UP|ATPO_BOVIN (P13621) ATP synthase oligomycin sensitivity conferral protein, mitochondrial precursor (OSCP) , complete	TC182850	3.53433	NM_001697	ATP synthase, H+ transporting, mitochondrial F1 complex, O subunit (oligomycin sensitivity conferring protein);ATP5O	Hydrogen transporter;Synthase;Other hydrolase	Nucleoside, nucleotide and nucleic acid metabolism;Coenzyme metabolism;Cation transport
T4	SS00011478	GGGGAATTCTTGAGTCTGAGATGCAGTCCCAGCTCTGCTGTTACTAATCGTGTGATTGGTCAAACTACCT	homologue to GB|AAH03039.1|12804357|BC003039 POLR3D protein {Homo sapiens;} , partial (31%)	TC165502	-3.26973	NM_001722	polymerase (RNA) III (DNA directed) polypeptide D, 44kDa;POLR3D	DNA-directed RNA polymerase	Nucleoside, nucleotide and nucleic acid metabolism
T4	SS00008947	CTGTCTCAACTGTGGTGTTAGCACCAGCCAGCTCTCTGTACATTTGCTAGCTTGTAGTTTTCTAAGACTG	UP|BTG1_HUMAN (P62324) BTG1 protein (B-cell translocation gene 1 protein), complete	TC182412	-3.41332	NM_001731	B-cell translocation gene 1, anti-proliferative;BTG1	Molecular function unclassified	MAPKKK cascade;Cell cycle control;Cell proliferation and differentiation;Oncogenesis
T4	SS00006126	GTTGACCTTTGCTGACCCTCACGACTTCAATGAACTAAAGCTTGGGACTCAGTCAACTGGCCCCTTTCAT	Homo sapiens complement component 9 (C9), mRNA	AW231916	-3.7923	NM_001737	complement component 9;C9	Complement component	Complement-mediated immunity
T4	SS00000920	ATCACAACGTGACCTCCCCAAGACAAAGTGGCTATCTAATAGACAGACACACTAGGTGTGCAGGGAAAAG	Homo sapiens calcitonin receptor (CALCR), mRNA	TC57885	3.5547	NM_001742	calcitonin receptor;CALCR	G-protein coupled receptor	G-protein mediated signaling;Other neuronal activity
T4	SS00009761	TTTGGCATCTACGAGGTTCCGGAAGAGTTGACCGGACAGACCAACATCCACCTCAGCAAGAACTTCTTCC	homologue to GB|AAH21303.1|18204177|BC021303 calpain 2, large subunit {Homo sapiens;} , complete	TC163523	-3.12468	NM_001748	calpain 2, (m/II) large subunit;CAPN2	Cysteine protease	Proteolysis;Signal transduction
T4	SS00007569	ATTGAGAATGGTCCACATCAGCGCCATGAAATGAATTAAGGTGGATAAATGGGGTCAAGCCCTCTCTGGG	Homo sapiens caveolin 1, caveolae protein, 22kDa (CAV1), mRNA	TC182178	-3.83158	NM_001753	caveolin 1, caveolae protein, 22kDa;CAV1	G-protein modulator;Structural protein;Transmembrane receptor regulatory/adaptor protein;Membrane traffic protein	Lipid and fatty acid transport;G-protein mediated signaling;Endocytosis;Extracellular transport and import
T4	SS00000693	CACTGGGAGACGGCTGCTTATTCTGTGAAGGCTTTTGTGATTTCCTCTATTATCCCAGGGAGGGAAAATG	UP|Q28960 (Q28960) 20-beta-hydroxysteroid dehydrogenase , complete	TC166350	4.25354	NM_001757	carbonyl reductase 1;CBR1	Dehydrogenase;Reductase	Other metabolism
T4	SS00012103	TCTCGACTGCCAAAACCCTCTGATGCCTTGTAAAGGTGCTGCACCCTCTAGTTACTGCATTTGGATTGGA	UP|Q18536 (Q18536) C. elegans COL-132 protein (Corresponding sequence C39E9.9), partial (5%)	TC167177	-3.27601	NM_001760	cyclin D3;CCND3	Kinase activator	Cell cycle control;Mitosis;Cell proliferation and differentiation
T4	SS00009671	CTGGAAGAATATTCATTTCATGGGCAAGGTCCAGAGCACCAGTGTCGGGTGGACTTTGGGCTACATGCTG	UP|ENP1_PIG (Q9MYU4) Ectonucleoside triphosphate diphosphohydrolase 1 (NTPDase1) (Ecto-ATP diphosphohydrolase) (ATPDase) (Lymphoid cell activation antigen) (Ecto-apyrase) (CD39 antigen) , complete	TC183318	-3.12437	NM_001776	ectonucleoside triphosphate diphosphohydrolase 1;ENTPD1	Nucleotide phosphatase	Purine metabolism
T4	SS00001313	CTCTTCAGCCCCCTCATCCAGGAGAGTGGGCTAGTATACTCCAGGTTTTTCAATTAAACGGATTATTTTT	similar to UP|Q76B49 (Q76B49) CD63 antigen, complete	TC181076	-3.25983	NM_001780	CD63 molecule;CD63	Other signaling molecule	Signal transduction;Immunity and defense
T4	SS00009986	TAGAGGACAACCAAGTAATGCCACCGGGCCTCATTTTGCAACACATCATGAAGGGTCCCTTCAAGTTCCT	UP|Q8SPX1 (Q8SPX1) Type II membrane protein CD69, complete	TC194907	-3.09607	NM_001781	CD69 molecule;CD69	Other receptor;Other defense and immunity protein	T-cell mediated immunity;B-cell- and antibody-mediated immunity;Granulocyte-mediated immunity
T4	SS00000554	TATCAGTACATGCCTAGACCCGGGCTCCGACCAGCACCCAACAGTGTGGATGTGGATGATTTCATCAACA	cadherin-11 [Sus scrofa]	TC165952	4.66312	NM_001797	cadherin 11, type 2, OB-cadherin (osteoblast);CDH11	Cadherin	Cell adhesion-mediated signaling;Cell adhesion;Neurogenesis
T4	SS00005846	TCGACTCGCTAGCGCTTCATGGAGAACTTCCAAAAAGTGGAAAAGATCGGAGAGGGCACGTACGGAGTTG	UP|Q6P751 (Q6P751) Cyclin dependent kinase 2, complete	TC164247	5.40249
T4	SS00003864	CTGGATGTCAGCTGCCAAGACCAAACTGTCCAGTGGAAGCTTTAAAGGAACAGTCCAATCCTGCTGTGGC	homologue to UP|CDK7_HUMAN (P50613) Cell division protein kinase 7 (CDK-activating kinase) (CAK) (TFIIH basal transcription factor complex kinase subunit) (39 kDa protein kinase) (P39 Mo15) (STK1) (CAK1) , partial (95%)	TC187961	-3.39894	NM_001799	cyclin-dependent kinase 7 (MO15 homolog, Xenopus laevis, cdk-activating kinase);CDK7	Non-receptor serine/threonine protein kinase	Protein phosphorylation;Cell cycle control;Mitosis
T4	SS00004604	CTGGCCCAGTCCATGTTACCTTGGCCCTTGGTTTTCTTTCCAGATCCGAGGTTCTCAAGAGGCCCTCTAG	similar to UP|Q923C5 (Q923C5) Cenpb protein, partial (23%)	TC165891	4.41705	NM_001810	centromere protein B, 80kDa;CENPB	Centromere DNA-binding protein	Other nucleoside, nucleotide and nucleic acid metabolism
T4	SS00010062	CATCCATACCTGTGCATGAGCTGTATTCTTCACAGCAACAGAGCTCAGTTAAATGCAACTACAAGTAGGT	UP|CKS2_HUMAN (P33552) Cyclin-dependent kinases regulatory subunit 2 (CKS-2), complete	TC165263	-3.26237	NM_001827	CDC28 protein kinase regulatory subunit 2;CKS2	Molecular function unclassified	Biological process unclassified
T4	SS00009373	AGTCTGAAAGGCCAAGGGGCAGTGGCTTGTCAGCATCCTTATTTATTGGTCCCTGCAGTTTTGCTGCTAT	Homo sapiens chloride channel 4 (CLCN4), mRNA	TC177967	-5.12673	NM_001830	chloride channel 4;CLCN4	Anion channel	Anion transport
T4	SS00000093	GAAGAAGTTAGACGTGCCCTGTGGAGGCAGAGACTGCAGCGGGGGCTGCCAGTGCTACCCCGAGAAAGGA	similar to UP|CA24_HUMAN (P08572) Collagen alpha 2(IV) chain precursor, partial (16%)	TC167769	-3.93216	NM_001846	collagen, type IV, alpha 2;COL4A2	Extracellular matrix structural protein	Cell adhesion;Cell structure
T4	SS00004562	CCCAGATCTGCATAGACAAGAAGTGTCCGGATTACACCTGCCCGATCACCTTCTCCTCCCCGGCCGACAT	homologue to UP|CA16_MOUSE (Q04857) Collagen alpha 1(VI) chain precursor, partial (44%)	TC182341	3.48795	NM_001848	collagen, type VI, alpha 1;COL6A1	Extracellular matrix structural protein	Cell communication;Cell adhesion;Cell structure
T4	SS00006612	ATTGAACAGCACCTTCTTAAGAGCATCTGTGGAGACTGTTTAGGGCAGACGGCCCACCCGGCGGCCCTCC	homologue to UP|Q8BLX7 (Q8BLX7) Mus musculus adult male aorta and vein cDNA, RIKEN full-length enriched library, clone:A530052M23 product:COLLAGEN ALPHA 1(XVI) CHAIN homolog, partial (13%)	TC196555	3.79386	NM_001856	collagen, type XVI, alpha 1;COL16A1	Extracellular matrix structural protein	Cell communication;Cell adhesion;Cell structure
T4	SS00001509	AGCTGTGTACGTGTAAAATAGCTGGATGATGGGGTGGAGGTTGAGGTGGGACTGAATTCAGGGTGCTTTT	PRF|1614425A.0|227130|1614425A chymodenin. {Sus scrofa domestica;} , complete	TC163410	-4.55548	NM_001863	cytochrome c oxidase subunit Vib polypeptide 1 (ubiquitous);COX6B1	Oxidase	Oxidative phosphorylation
T4	SS00009743	GTCTGGTTTGCAAAGAAGATCACTGAAGACTATGGCCAGGACCCGGCTTTCACCGCCATTCTTGACAACT	UP|CBP1_PIG (P09954) Carboxypeptidase A1 precursor , complete	TC166594	4.08572	NM_001868	carboxypeptidase A1 (pancreatic);CPA1	Metalloprotease	Proteolysis
T4	SS00003523	AGGAGCAGATGTGATCATCACGGTCACCATGGCAACAGAGCCCATTTTGTTTGGCGAATGGGTGAAGCCT	homologue to UP|CRYM_HUMAN (Q14894) Mu-crystallin homolog (NADP-regulated thyroid-hormone binding protein), partial (34%)	TC188915	-4.73032	NM_001888	crystallin, mu;CRYM	Other lyase	Vision
T4	SS00012352	AGTCATCCCAATAGGAATTAGAATGTTGGTAGTCTCTTGGCATTGGTGCGCATTACAGAAATTCCTAACT	similar to UP|QOR_BOVIN (O97764) Zeta-crystallin, partial (60%)	TC184622	-3.18759	NM_001889	crystallin, zeta (quinone reductase);CRYZ	Dehydrogenase;Reductase	Other carbohydrate metabolism;Other carbon metabolism
T4	SS00002932	GACTCCGCAGTGGGGCTCGGGGCGACTACGGCATGAGGGGCGGTTACATATTATAATTTTCAAAGTATAT	UP|KC22_BOVIN (P20427) Casein kinase II, alpha' chain (CK II) , partial (76%)	TC184402	5.70019	NM_001896	casein kinase 2, alpha prime polypeptide;CSNK2A2	Non-receptor serine/threonine protein kinase	Nucleoside, nucleotide and nucleic acid metabolism;Protein phosphorylation;Other intracellular signaling cascade;Stress response;Cell proliferation and differentiation;Homeostasis;Cell structure
T4	SS00000876	AGACACTGGTTTGAAGAAAGTTCAGACTTGACCGTGGGGACGGTATTAGTGCAGAGCACCGGGATTGTAT	UP|O97765 (O97765) Connective tissue growth factor, complete	TC192390	5.09263	NM_001901	connective tissue growth factor;CTGF	Growth factor;Other signaling molecule	Receptor protein tyrosine kinase signaling pathway;Other receptor mediated signaling pathway;Extracellular matrix protein-mediated signaling
T4	SS00008282	CGAGGGGTGGGCTGGTATCTCAGAAAGTGCCTGACACACTAACCAAGCTGAGTTTCCTATGGGAACAATT	GB|BAB93475.1|21104410|AB062292 catenin beta 1 {Homo sapiens;} , partial (23%)	TC168471	-5.54399	NM_001904	catenin (cadherin-associated protein), beta 1, 88kDa;CTNNB1	Other signaling molecule;Cell adhesion molecule;Cytoskeletal protein	Cell adhesion-mediated signaling
T4	SS00011994	GATGAGCCTGCTGTTCTGTTCCGTGGTGTCCCTCCCCTGGTTCCAGAAATGCTGCCTGCTTGTCTGTCTG	similar to UP|CATD_HUMAN (P07339) Cathepsin D precursor , complete	TC162374	-5.34999	NM_001909	cathepsin D;CTSD	Aspartic protease	Proteolysis
T4	SS00003883	CATCGCCTGCTGGATCCACCACAAGTACAACAGCGGCAAGTCCAGCACGTACGTGAAGAACGGCACCACC	similar to UP|CATD_HUMAN (P07339) Cathepsin D precursor , complete	TC162374	8.38702	NM_001909	cathepsin D;CTSD	Aspartic protease	Proteolysis
T4	SS00000658	ACCACCACACAACTCGGAATCCCAGGTTGGGAATGCAAAACAAAGTTATGAAGGAATCGGTTGGTCTCCT	UP|OXDA_PIG (P00371) D-amino-acid oxidase (DAMOX) (DAO) (DAAO) , complete	TC166409	3.11389	NM_001917	D-amino-acid oxidase;DAO	Oxidase	Amino acid metabolism
T4	SS00008368	ACCTGCTGTTCCACTGACCAGTAGTGCAGTAGTGTTCATTTTCAAGGCTGCTCTAGCCTATCCTAAAGTG	Homo sapiens dCMP deaminase (DCTD), mRNA	TC183430	-3.75052	NM_001921	dCMP deaminase;DCTD	Deaminase	Pyrimidine metabolism
T4	SS00002220	TATTAGTTTGCAGACCCAGCCAGCCTCTTCCCCACTCCCTGGTCAACAGCATCTCTAGAATAAATGGTCT	homologue to UP|DHYS_HUMAN (P49366) Deoxyhypusine synthase (DHS) , partial (59%)	TC162157	-5.13536	NM_001930	deoxyhypusine synthase;DHPS	Synthase	Protein modification
T4	SS00000844	TCTGTTACACTCAGCTGTGATCATCGGGTTGTGGATGGAGCAGTTGGAGCCCAGTGGCTTGCTGAGTTTA	UP|Q95N04 (Q95N04) Dihydrolipoamide acetyltransferase precursor , complete	TC165612	-4.12876	NM_001931	dihydrolipoamide S-acetyltransferase (E2 component of pyruvate dehydrogenase complex);DLAT	Molecular function unclassified	Carbohydrate metabolism;Coenzyme metabolism
T4	SS00011926	CACTTCTTCCATGCCACAGATAGGTGAATCTTGCTGAATGTTTTGAGTTGAAGTTGATATTGTATCCATG	Homo sapiens down-regulator of transcription 1, TBP-binding (negative cofactor 2) (DR1), mRNA	TC186530	-3.08576	NM_001938	down-regulator of transcription 1, TBP-binding (negative cofactor 2);DR1	Other transcription factor;Nucleic acid binding	mRNA transcription regulation
T4	SS00001125	GTGTCATGGGCTGAGCCTCCCGGTGAAAAATCGTTTATATACATATGATCACACCACCATCCTGGCTGTG	UP|HBGF_PIG (Q01580) Heparin-binding EGF-like growth factor precursor (HB-EGF) (HBEGF), complete	TC186515	-3.78796	NM_001945	heparin-binding EGF-like growth factor;HBEGF	Growth factor	Ligand-mediated signaling;Cell proliferation and differentiation
T4	SS00010776	ACATCTACAACCTGGACGAGAGTGAAGGTGTCTGTGACCTCTTTGATGTGCCTGTTCTCAACCTCTGACT	homologue to UP|E2F4_HUMAN (Q16254) Transcription factor E2F4 (E2F-4), partial (37%)	TC183515	-5.27853	NM_001950	E2F transcription factor 4, p107/p130-binding;E2F4	Other transcription factor;Nucleic acid binding	mRNA transcription regulation;Signal transduction;Developmental processes;Cell cycle control;Cell proliferation and differentiation
T4	SS00009809	GGGATTCCATTGGTCACAGCCATTGAGATTGTCTCCATCTGGATCCTTTCTTTTATCCTGGCCATCCCTG	UP|ET1R_PIG (Q29010) Endothelin-1 receptor precursor (Endothelin A receptor) (ET-A), complete	TC169595	-4.6762	NM_001957	endothelin receptor type A;EDNRA	G-protein coupled receptor	G-protein mediated signaling;Calcium mediated signaling;Muscle contraction;Neurogenesis;Regulation of vasoconstriction, dilation;Cell proliferation and differentiation
T4	SS00006064	ATCAAGGTCCAGTGGAAGTTCTTTAAGAGGAAAAGCGCCCCCGCCGCCCCGGCTTCCGCGTCCAGCCTTC	UP|EF12_HUMAN (Q05639) Elongation factor 1-alpha 2 (EF-1-alpha-2) (Elongation factor 1 A-2) (eEF1A-2) (Statin S1), complete	TC183821	3.77999	NM_001958	eukaryotic translation elongation factor 1 alpha 2;EEF1A2	Translation elongation factor	Translational regulation
T4	SS00010860	ACCATGTGTCTGTATTTCATGTGACCACAGATGCAGCGATAGCCTGGGGTGGGAGTCTTGCTGGAACGGC	homologue to GB|AAA52388.1|182118|HUMENOGA gamma enolase {Homo sapiens;} , partial (67%)	TC162546	-6.69052	NM_001975	enolase 2 (gamma, neuronal);ENO2	Lyase	Glycolysis
T4	SS00005484	TGGGCTATGGCTGTGAGAAACCCCTGCGACCGTTCCCAGATGATGTCTGCATCGTCCCCGAGAAATTTGA	homologue to UP|ETV4_HUMAN (P43268) Adenovirus E1A enhancer binding protein (E1A-F) (ETS translocation variant 4) (Fragment), partial (28%)	TC188846	-3.6639	NM_001986	ets variant gene 4 (E1A enhancer binding protein, E1AF);ETV4	Other transcription factor	mRNA transcription;Developmental processes;Oncogene
T4	SS00009430	GAGCACCTTGAGTCCCAGGAGCTGGATGAACAAATATACCAAGAAGATGAGTGTTGAAGGAACCAAGTCC	GB|AAB17135.1|1621111|HSU63313 Ets variant gene 6; TEL oncogene {Homo sapiens;} , partial (32%)	TC187165	-4.68356	NM_001987	ets variant gene 6 (TEL oncogene);ETV6	Other transcription factor;Nucleic acid binding	mRNA transcription regulation;MAPKKK cascade;Hematopoiesis;Oncogene
T4	SS00008616	AGTATGTTGTGTTTAAGTGGCTTCCCCCCCACCCCCCAGAATAAACTCTCAGGCAAGGCATGTCTTTAAA	homologue to UP|LCF1_HUMAN (P33121) Long-chain-fatty-acid--CoA ligase 1 (Long-chain acyl-CoA synthetase 1) (LACS 1) (Palmitoyl-CoA ligase 1) (Long-chain fatty acid CoA ligase 2) (Long-chain acyl-CoA synthetase 2) (LACS 2) (Acyl-CoA synthetase 1) (ACS1) (	TC163394	-3.24241	NM_001995	acyl-CoA synthetase long-chain family member 1;ACSL1	Other ligase	Fatty acid metabolism
T4	SS00004122	CCATGAGAATCAGGAGTGCCCCAAGCTGCCTCTGCGAATAACCTACTACCACCTCTCTTTCCCCACCAAC	similar to PIR|C36346|C36346 fibulin 1 precursor, splice form C - human {Homo sapiens;} , complete	TC162272	-3.94279	NM_001996	fibulin 1;FBLN1	Signaling molecule;Cell adhesion molecule;Extracellular matrix structural protein;Extracellular matrix glycoprotein;Calmodulin related protein;Annexin	Cell communication;Vision;Skeletal development
T4	SS00002059	GGAGGATCAGAGTCTATATGTGACCAAGACTGGAAATGGCGACCACGTGGGAGCTTTTGGACTCAACTGG	homologue to UP|FBL2_HUMAN (P98095) Fibulin-2 precursor, partial (25%)	TC183919	3.27434	NM_001998	fibulin 2;FBLN2	Signaling molecule;Cell adhesion molecule;Extracellular matrix structural protein;Extracellular matrix glycoprotein;Calmodulin related protein;Annexin	Cell communication;Vision;Skeletal development
T4	SS00001128	ATAAGAGTGAGAAGACTCTTCTGCCGAACACAGTGGTATCCGAGGATTGACAAACGAGGCAAAGTCAAAG	homologue to UP|FGF7_PIG (Q9N198) Keratinocyte growth factor precursor (KGF) (Fibroblast growth factor-7) (FGF-7) (HBGF-7), partial (89%)	TC191294	4.69997	NM_002009	fibroblast growth factor 7 (keratinocyte growth factor);FGF7	Growth factor	Cell surface receptor mediated signal transduction;MAPKKK cascade;Ligand-mediated signaling;Ectoderm development;Cell cycle control;Cell proliferation and differentiation;Oncogene
T4	SS00002702	ATTGTGTCCTGGCTAGAATATGAGTCGAGTTTCTCTAACGAGGACGCACAGAAGGCACAGGCTCTTCGGC	homologue to UP|FKB4_HUMAN (Q02790) FK506-binding protein 4 (Peptidyl-prolyl cis-trans isomerase) (PPIase) (Rotamase) (p59 protein) (HSP binding immunophilin) (HBI) (FKBP52 protein) (52 kDa FK506 binding protein) (FKBP59) , complete	TC180815	12.9715	NM_002014	FK506 binding protein 4, 59kDa;FKBP4	Other chaperones;Other isomerase	Protein folding;Calcium mediated signaling;T-cell mediated immunity;Other neuronal activity;Cell cycle control
T4	SS00009687	TTGTGGAAAAACTAGGCGACCTGCTGCAAGCCAATGTACAACAGGACGGCAAAGACTACATCCCCCTCAA	UP|Q9N0K8 (Q9N0K8) Flt-1 type VEGF receptor (Fragment), complete	TC195884	4.14485	NM_002019	fms-related tyrosine kinase 1 (vascular endothelial growth factor/vascular permeability factor receptor);FLT1	Tyrosine protein kinase receptor;Protein kinase	Protein phosphorylation;Receptor protein tyrosine kinase signaling pathway;Angiogenesis;Cell proliferation and differentiation
T4	SS00006317	AGTACAGACTATAACTACACCAACTTGGAAGCAGCTGCCCCCTGCCACTCCTGTAGCCTGCTCGACTACT	homologue to UP|Q70DY6 (Q70DY6) Duffy antigen/chemokine receptor (Fragment), partial (95%)	TC187122	-4.64331	NM_002036	Duffy blood group, chemokine receptor;DARC	G-protein coupled receptor	Biological process unclassified
T4	SS00010817	TTCTGCTCTCTTCAAGGTCCGGTGATAAAGCCTTGCGTGGCGCCACCATGCGGCAGAAGGCGGTATCGCT	similar to UP|INI2_HUMAN (P09912) Interferon-induced protein 6-16 precursor (Ifi-6-16), partial (94%)	TC182765	6.48488	NM_002038	interferon, alpha-inducible protein 6;IFI6	Molecular function unclassified	Immunity and defense
T4	SS00001180	GTGACTTCAACAGTGACACTCACTCTTCTACCTTTGATGCTGGGGCTGGCATTGCCCTCAACGACCACTT	UP|G3P_PIG (P00355) Glyceraldehyde-3-phosphate dehydrogenase (GAPDH) , complete	TC162668	-3.3548	NM_002046	glyceraldehyde-3-phosphate dehydrogenase;GAPDH	Molecular function unclassified	Biological process unclassified
T4	SS00009775	GCAGCCCAGAACATCATCCTGCATCACTGTGCGAGCTGTGCAGTCATCAGAGCTGAACGGAAGCTCACTG	glycerine aldehyde 3-phosphate dehydrogenase [Sus scrofa]	NP275743	3.20244	NM_002046	glyceraldehyde-3-phosphate dehydrogenase;GAPDH	Molecular function unclassified	Biological process unclassified
T4	SS00012458	CCCTTGCCTGGGGCTAAAGGCCCTGATTATGTTCGGCGTAAATGGATGGCTAGCCCTACCTTAAAAGAAA	similar to UP|Q8XB25 (Q8XB25) Z2164 protein, partial (5%)	TC162304	6.27727	NM_002065	glutamate-ammonia ligase (glutamine synthetase);GLUL	Synthetase;Other ligase	Amino acid biosynthesis;Nitrogen metabolism
T4	SS00011004	CAATGTCACTGAGGGCCCCGCTCCAGCGGCCCTGGGCCCTGGCTCCATTAACCTAAATGTAGCTCCTTAG	GB|AAA52556.1|183182|HUMGIAA guanine nucleotide-binding regulatory protein alpha-inhibitory subunit {Homo sapiens;} , partial (77%)	TC181420	5.60354	NM_002070	guanine nucleotide binding protein (G protein), alpha inhibiting activity polypeptide 2;GNAI2	Large G-protein	G-protein mediated signaling
T4	SS00008307	TGTCTAGGGAGTCTGGAGGAGAGATACACAGTGGCTCCCTCCCAACCCATGTCCTGACTGTCCCCCACCT	Homo sapiens guanine nucleotide binding protein (G protein), alpha inhibiting activity polypeptide 2 (GNAI2), mRNA	TC56603	-4.52893	NM_002070	guanine nucleotide binding protein (G protein), alpha inhibiting activity polypeptide 2;GNAI2	Large G-protein	G-protein mediated signaling
T4	SS00006468	CTACAGAAGGAACTGAAAATCAGACCTGATAACGAGCTTTTTGACGTGCGGGAGAAGCCCGGGCCCGAGA	homologue to GB|AAB81549.1|1669824|HSU51587 Golgi complex autoantigen golgin-97 {Homo sapiens;} , partial (25%)	TC196862	3.29424	NM_002077	golgi autoantigen, golgin subfamily a, 1;GOLGA1	Molecular function unclassified	Biological process unclassified
T4	SS00005018	CTCCGTCCCGGTCACCATGTTAATTCGGGTGAAAACCAGCGAGGACGCAGATGAGTTGCACAAAATTTTA	similar to GB|AAD53401.1|5833114|AF107840 nuclear pore-associated protein {Homo sapiens;} , partial (49%)	TC183017	12.9059	NM_153684
T4	SS00006894	AGCTGAGCCAGTGACCTCTCAGTGCATTCTAGGAAGGAGTTTCCTGAGCTGTGATTCGTCCTTTTCTTCC	homologue to UP|Q6RFH5 (Q6RFH5) NOP seven associated protein 1, partial (17%)	TC163424	-4.12233	NM_018093	WD repeat domain 74;WDR74	Calmodulin related protein;Annexin	Biological process unclassified
T4	SS00005902	CTGAACCCTGAGCGCAAGATGATCAATGACAAGATGCACTTTTCCCTCAAAGGAGTGACGCTTTGCCCCT	Homo sapiens general transcription factor IIF, polypeptide 1, 74kDa (GTF2F1), mRNA	TC61147	-3.30524	NM_002096	general transcription factor IIF, polypeptide 1, 74kDa;GTF2F1	Basal transcription factor;Nucleic acid binding	mRNA transcription initiation;mRNA transcription elongation
T4	SS00002140	GCCTTGCTTCCCTTATCCAGAGGGTGGCTGCAGAATGGCGCTGTTTCTAAACTCCACTCCAGATCCCCAA	glycogen synthase [Sus scrofa]	TC186165	4.20572	NM_002103	glycogen synthase 1 (muscle);GYS1	Synthase;Glycosyltransferase	Glycogen metabolism
T4	SS00001354	CTCAGGACTCTAAATACTCTAACAGCTGTCCAGTGTTGGTGATTCCAGTGGACTGTATCTCTGTGAAAAA	UP|Q7ZU59 (Q7ZU59) H2AV protein (Fragment), partial (87%)	TC163091	-3.70354	NM_002106	H2A histone family, member Z;H2AFZ	Histone	Chromatin packaging and remodeling
T4	SS00000668	GCTATGACCGGGAGATGAAAAATTACGTCCCTCCCAAGGGTGACAAGAAGGGCAAGAAAAAAGATCCCAA	UP|HMG2_PIG (P17741) High mobility group protein 2 (HMG-2), complete	TC181676	-3.69395	NM_002129	high-mobility group box 2;HMGB2	Molecular function unclassified	Biological process unclassified
T4	SS00005205	ACGAGTCGACCCCGGAAAAGAGGACGGAGAAAATCTTCCGCCAAATGGATACAAACAACGACGGCAAGCT	GB|AAR14053.1|38202200|AY442172 hippocalcin {Rattus norvegicus;} , complete	TC162451	3.59947	NM_002143	hippocalcin;HPCA	Calmodulin related protein	Vision
T4	SS00000357	GCTAATGAGTACAGCGACCGCTGCACGCCGGCTTGCATTTCTTTTGGACCTAAGAATCGTTCAATTGGAG	homologue to UP|HS74_HUMAN (P34932) Heat shock 70 kDa protein 4 (Heat shock 70-related protein APG-2) (HSP70RY), partial (13%)	TC172957	3.22241	NM_002154	heat shock 70kDa protein 4;HSPA4	Hsp 70 family chaperone	Protein folding
T4	SS00000953	TAAATGGCCCCTCCTGACCAAGTCAGCTGTGACTGTAAGGTCTGAGCTTGTGGACGTTCTGTAACTTCAG	homologue to UP|HS76_PIG (Q04967) Heat shock 70 kDa protein 6 (Heat shock 70 kDa protein B'), partial (58%)	TC174014	-3.30363	NM_002155	heat shock 70kDa protein 6 (HSP70B');HSPA6	Hsp 70 family chaperone	Protein folding;Protein complex assembly;Stress response
T4	SS00000509	AATAATTTTACCAAAGCTTTGATGCAACCAGTCCGACCATCCCGCCACACCTGGGCATTTGGCAGAAGTT	UP|TENA_PIG (Q29116) Tenascin precursor (TN) (Hexabrachion) (Cytotactin) (Neuronectin) (GMEM) (JI) (Miotendinous antigen) (Glioma-associated-extracellular matrix antigen) (GP 150-225) (Tenascin-C) (TN-C) (P230), complete	TC183715	3.41259	NM_002160	tenascin C (hexabrachion);TNC	Cell adhesion molecule;Extracellular matrix glycoprotein	Extracellular matrix protein-mediated signaling;Neurogenesis
T4	SS00006633	CTTCTGCAATCAAGGTGATCCCCACTCTATTCAATGCAATACAGTGTGAAGACCTGGATGCTTTGCAAAA	similar to UP|I23O_HUMAN (P14902) Indoleamine 2,3-dioxygenase (IDO) (Indoleamine-pyrrole 2,3-dioxygenase) , partial (33%)	TC180459	-3.10778	NM_002164	indoleamine-pyrrole 2,3 dioxygenase;INDO	Molecular function unclassified	Biological process unclassified
T4	SS00006925	TCCAAGCACCTCGCCATAGCTGGGGAGAACAAGACAGATCGGCGGCTGTTGGGCGCTTGCTAGATCCAGC	homologue to UP|ID1_HUMAN (P41134) DNA-binding protein inhibitor ID-1 (ID), partial (95%)	TC163016	-3.60014	NM_002165	inhibitor of DNA binding 1, dominant negative helix-loop-helix protein;ID1	Other transcription factor	mRNA transcription regulation
T4	SS00000731	TTCCAGTACGCCATCCAGAAGAAGTGGCCGCTCTACATGAGCACCAAGAATACCATTCTGAAAGCCTACG	homologue to UP|IDHP_BOVIN (Q04467) Isocitrate dehydrogenase [NADP], mitochondrial precursor (Oxalosuccinate decarboxylase) (IDH) (NADP+-specific ICDH) (IDP) (ICD-M) , complete	TC182334	-4.75895	NM_002168	isocitrate dehydrogenase 2 (NADP+), mitochondrial;IDH2	Dehydrogenase	Tricarboxylic acid pathway
T4	SS00008360	GAGGGCCCATCCATCCATCGTAAGCCCCTCTTAGATGGGCTTGCACCTCAGTTGATGCTGCTAGATTCCC	homologue to GB|AAA62178.1|663155|HUMIHH indian hedgehog protein {Homo sapiens;} , partial (18%)	TC167085	3.09581	NM_002181	Indian hedgehog homolog (Drosophila);IHH	Other signaling molecule;Protease	Proteolysis;Other receptor mediated signaling pathway;Other intracellular signaling cascade;Ligand-mediated signaling;Embryogenesis;Cell cycle;Oncogene;Other oncogenesis
T4	SS00009841	CAGGGACATCATCAAACCAGACCCTCCCAAGAATCTGCAGCTGAATCCATTAAAGAATTCTCGACACGTG	interleukin-12	NP276182	-7.91324	NM_002187	interleukin 12B (natural killer cell stimulatory factor 2, cytotoxic lymphocyte maturation factor 2, p40);IL12B	Interleukin	Cytokine and chemokine mediated signaling pathway;JAK-STAT cascade;Ligand-mediated signaling;T-cell mediated immunity;Macrophage-mediated immunity;Interferon-mediated immunity;Natural killer cell mediated immunity
T4	SS00009897	CTGTGATCTGGGAGGCCAAGTGCAGCCACTCAGGCTGTATCAATGCTGAAGGGAAGGTGGACCACCACAT	interleukin 17 [Sus scrofa]	NP276708	-6.39296	NM_002190	interleukin 17A;IL17A	Interleukin	Cytokine and chemokine mediated signaling pathway;MAPKKK cascade;NF-kappaB cascade;JNK cascade;Ligand-mediated signaling;Immunity and defense
T4	SS00002396	CCGAGATGCTAAGTGCAAGGCCAAGAAGAAGTCATGTGGGGAATCCAGCCCTGATACCTTCTCTGATGGA	homologue to UP|Q865L0 (Q865L0) Interferon regulatory factor 1, complete	TC183109	-4.98412	NM_002198	interferon regulatory factor 1;IRF1	Other transcription factor;Nucleic acid binding	mRNA transcription regulation;Interferon-mediated immunity;Oncogenesis
T4	SS00009562	CTCCCCTCCCATTTCCTTCCTCCTTTTTTCTCCCTTCAAAGGCTGTGTCCCACATCCCTGAGGAGGAGGA	homologue to UP|Q9N137 (Q9N137) Interferon regulatory factor 2, partial (34%)	TC181942	-4.40057	NM_002199	interferon regulatory factor 2;IRF2	Other transcription factor;Nucleic acid binding	mRNA transcription regulation;Interferon-mediated immunity;Oncogenesis
T4	SS00005648	TCCACAGACAACTTCACCCGGATTCTGGAATATGCACCCTGCCGCTCAGATTTCAGCTCGGCGGCAGGAC	homologue to UP|ITA5_HUMAN (P08648) Integrin alpha-5 precursor (Fibronectin receptor alpha subunit) (Integrin alpha-F) (VLA-5) (CD49e), partial (34%)	TC185406	3.33108	NM_002205	integrin, alpha 5 (fibronectin receptor, alpha polypeptide);ITGA5	Other cell adhesion molecule	Cell adhesion
T4	SS00001257	CGGGGAGGAGGTTATGTCGCTGACTCAGGGGCTCTTCCCTTCCTAGCATCCCCTCTCCTCTGACCTTAGT	homologue to GB|AAC18968.1|3158408|AF052050 integrin alpha 7 {Homo sapiens;} , partial (7%)	TC162117	-3.40324	NM_002206	integrin, alpha 7;ITGA7	Other cell adhesion molecule	Cell adhesion
T4	SS00009656	TGGAAACCCAATGAAGGCTGGAACTCAACTCTTAGCTGGTCTTCGTTTCAGTGTGCAGCAGCAATCAGAG	integrin alpha v [Sus scrofa]	TC168122	-5.9207	NM_002210	integrin, alpha V (vitronectin receptor, alpha polypeptide, antigen CD51);ITGAV	Other cell adhesion molecule	Cell adhesion
T4	SS00004950	TTTCTACAAAACCGCCAAGGATTGTGTGATGATGTTCACCTATGCAGAGCTGCCCAGCGGCAAGTCCAAC	homologue to UP|Q8SQB9 (Q8SQB9) Integrin beta 5 subunit precursor protein, partial (54%)	TC184527	4.51998	NM_002213	integrin, beta 5;ITGB5	Receptor;Cell adhesion molecule;Extracellular matrix glycoprotein	Cell adhesion-mediated signaling;Cell adhesion;Blood clotting;Cell motility
T4	SS00001097	AGCCCATAGAGGAATGACTAGCAAAGGCCAGTGCGACCTAGATACGGTTCTAAGTGCCTTAGCTGAATTA	homologue to UP|ITH1_PIG (Q29052) Inter-alpha-trypsin inhibitor heavy chain H1 precursor (ITI heavy chain H1) (Inter-alpha-inhibitor heavy chain 1), complete	TC163620	3.77094	NM_002215	inter-alpha (globulin) inhibitor H1;ITIH1	Serine protease inhibitor	Proteolysis
T4	SS00003399	CTCTGGGAGGAAGCTGGAGAAATTCACCGTCTCAGTCAATGTGGCTGCAGGCAGTAAGGTTACCTTTGAG	similar to UP|Q6LAM2 (Q6LAM2) Inter-alpha-trypsin inhibitor heavy chain H3, partial (98%)	TC163550	-4.66313	NM_002217	inter-alpha (globulin) inhibitor H3;ITIH3	Serine protease inhibitor	Proteolysis
T4	SS00009805	AGCCTCTTCCGTTTCAAGCATCTTGCTACAGGGCATTACTTAGCAGCAGAGGTAGACCCTGACTTTGAGG	type 1 insP3 receptor isoform S1=inositol 1,4,5-trisphosphate receptor variant S1 {alternatively spliced} [swine, aorta, smooth muscle, Peptide Partial, 132 aa]	TC169930	-4.2554	NM_002222	inositol 1,4,5-triphosphate receptor, type 1;ITPR1	Other ligand-gated ion channel;Ion channel	Calcium mediated signaling;Cation transport;Stress response;Neurotransmitter release;Other neuronal activity;Muscle contraction;Cell motility
T4	SS00000853	ATCGCCATCGTCTCAATCCTTGTCATCCTGATACTCCATCATCACCTTCTGCTTGGAGACCCTGCCTGAG	voltage-dependent potassium channel [Sus scrofa]	TC194429	-3.77232	NM_002234	potassium voltage-gated channel, shaker-related subfamily, member 5;KCNA5	Voltage-gated potassium channel	Cation transport;Action potential propagation
T4	SS00009781	TTTGCATGTGGGACAGCGTTTGCCGTCAGCGTCCTGGATTCACTCATGAGCGCGACATACTTCAATGACA	UP|KCA1_PIG (O18866) Calcium-activated potassium channel alpha subunit 1 (Calcium-activated potassium channel, subfamily M, alpha subunit 1) (Maxi K channel) (MaxiK) (BK channel) (K(VCA)alpha) (BKCA alpha) (KCa1.1) (Slowpoke homolog) (Slo homolog) (Slo-al	TC190024	6.06885	NM_002247	potassium large conductance calcium-activated channel, subfamily M, alpha member 1;KCNMA1	Voltage-gated potassium channel	Cation transport;Neurotransmitter release;Muscle contraction
T4	SS00009975	AGATGAAGGAGTCGGCTGCCCGTGTGCTGCAAGAGTCATGGATGTTCTACAAACACACGCGTAGGAAGGA	UP|Q8WMG4 (Q8WMG4) Intermediate-conductance calcium-activated potassium channel, complete	TC194705	-3.91242	NM_002250	potassium intermediate/small conductance calcium-activated channel, subfamily N, member 4;KCNN4	Voltage-gated potassium channel	Cation transport
T4	SS00009965	ATGTGCTTTCCTGGTTGCTCTTTGTCAGTGACACTGATGTATTGGCTGATGCCTGCTGGGCTCTGTCTTA	UP|IMA1_HUMAN (P52294) Importin alpha-1 subunit (Karyopherin alpha-1 subunit) (SRP1-beta) (RAG cohort protein 2) (Nucleoprotein interactor 1) (NPI-1), partial (61%)	TC164850	-3.95148	NM_002264	karyopherin alpha 1 (importin alpha 5);KPNA1	Transfer/carrier protein	Nuclear transport;Protein targeting
T4	SS00012610	GTGTGGTGTTCACTAAAAGTAGGAATGACAGAGTCAAAGCCAAGTAAGGTCACAAACTTCGGTGAAACCC	Homo sapiens karyopherin alpha 3 (importin alpha 4) (KPNA3), mRNA	TC60406	3.31915	NM_002267	karyopherin alpha 3 (importin alpha 4);KPNA3	Transfer/carrier protein	Nuclear transport;Protein targeting
T4	SS00004115	ACCATCAAGCTGCCAGATGGGTACGAATTCAGTTTCCCCAACCGCCTCAACCTGGAGGCCATCGAGTACC	UP|Q6J267 (Q6J267) Galectin-1 (Fragment), complete	TC162962	-4.02868	NM_002305	lectin, galactoside-binding, soluble, 1 (galectin 1);LGALS1	Other signaling molecule;Other cell adhesion molecule	Cell adhesion;Other immune and defense;Induction of apoptosis
T4	SS00002613	GCTCACTTGTTGCAGTACAATCATCGGATGAGAAATCTCAGGGAAATCAGCAAACTGGGAATTTCTGGTG	similar to UP|LEG3_RAT (P08699) Galectin-3 (Galactose-specific lectin 3) (Mac-2 antigen) (IgE-binding protein) (35 kDa lectin) (Carbohydrate binding protein 35) (CBP 35) (Laminin-binding protein) (Lectin L-29), complete	TC162725	-4.87439	NM_002306	lectin, galactoside-binding, soluble, 3 (galectin 3);LGALS3	Other signaling molecule;Other cell adhesion molecule	Cell adhesion;Other immune and defense;Induction of apoptosis
T4	SS00009674	GACCCCAACATGACCTGCGACTATGTAATTAAGTGGTGTAACTCATCTCAGTCTGGACCCTGCCTCATGG	LIF receptor beta [Sus scrofa]	NP275214	-4.2171	NM_002310	leukemia inhibitory factor receptor alpha;LIFR	Interleukin receptor	Cytokine and chemokine mediated signaling pathway;Cytokine/chemokine mediated immunity
T4	SS00003348	TGCCCAATGCACTTGGTTCTGCTTCAAGATGAGCTATTATGTGGAGAACCCCCAACGTGTTCTCCTCAGC	UP|LRP6_HUMAN (O75581) Low-density lipoprotein receptor-related protein 6 precursor, partial (62%)	TC184045	13.6218	NM_002336	low density lipoprotein receptor-related protein 6;LRP6	Other receptor	Oogenesis
T4	SS00003672	GAAGTCGGAAGGCCTGGATGAGGACGGCGAGAAGGAGGCAAAACTGAGACGCAGCCTTAGCGTCATCCTG	low density lipoprotein receptor-related protein-associated protein 1 [Sus scrofa]	TC161965	6.96164	NM_002337	low density lipoprotein receptor-related protein associated protein 1;LRPAP1	Apolipoprotein	Protein folding;Other transport
T4	SS00009389	GCCCCAAGACTTCGTCGACGGTTAAGAGCACCCCATCTGGGAAGAGGTACAAATTCGTGGCCGCCGGACA	similar to GB|AAH03796.1|13277825|BC003796 Lsp1 protein {Mus musculus;} , partial (14%)	TC184481	3.62388	NM_002339	lymphocyte-specific protein 1;LSP1	Other signaling molecule;Non-motor actin binding protein	Signal transduction;Immunity and defense;Cell motility
T4	SS00004778	TCAGGCATGGACAAGGCATGTGACGCCAACTGCTGCCCCCATGGCATCTACACCTAAGCATGGCACAGAA	similar to UP|Q8BJV0 (Q8BJV0) Mus musculus adult male colon cDNA, RIKEN full-length enriched library, clone:9030221D21 product:LYMPHOTOXIN-BETA RECEPTOR homolog (Fragment), partial (63%)	TC185623	4.17088	NM_002342	lymphotoxin beta receptor (TNFR superfamily, member 3);LTBR	Other receptor	Cell surface receptor mediated signal transduction;T-cell mediated immunity;Apoptosis;Developmental processes
T4	SS00008577	CTGCTTGGAATTACTTTGCAGTGATTGCTTGGTTGCTGTCCAAGTACTGCCATTTGGTCTGAGCCTGGAG	Homo sapiens mannose-6-phosphate receptor (cation dependent) (M6PR), mRNA	TC181818	-4.11247	NM_002355	mannose-6-phosphate receptor (cation dependent);M6PR	Other receptor	Signal transduction
T4	SS00012714	TTTTTATAGTCATAGAGTCCGTGACTGGACAAATGTCACTTGAATCAGGGTTAGTAGCCGGCATACATGG	homologue to GB|AAB00682.1|623438|MUSMAPR Mad protein {Mus musculus;} , partial (17%)	TC189738	3.6509	NM_002357	MAX dimerization protein 1;MXD1	Basic helix-loop-helix transcription factor	mRNA transcription regulation
T4	SS00010054	AATATAAGGACGCGAGCACGCCTGGGAGCGAAGCTGGCCTTTTTTCTACGAATGCACTACATTAAAGACG	homologue to GB|AAK82367.1|15042609|AF387637 Ser/Thr protein kinase PAR-1A {Homo sapiens;} , partial (17%)	TC164466	6.10011	NM_002376	MAP/microtubule affinity-regulating kinase 3;MARK3	Non-motor microtubule binding protein;Non-receptor serine/threonine protein kinase	Protein phosphorylation;Cell structure
T4	SS00006570	TGAGGGAAATTGCCTCGGAGCCCGTGGCAGAGCACTATTTTTACACGGCTGACTACAAGACCATCAACCA	homologue to GB|AAA63904.1|180654|HUMCMPMR cartilage matrix protein {Homo sapiens;} , partial (39%)	TC174166	8.45905	NM_002379	matrilin 1, cartilage matrix protein;MATN1	Extracellular matrix structural protein	Skeletal development
T4	SS00009620	ACACGCAACCCACGAGACTCCAAACACTGGTAATCGGTACTTCATAACAAACTCTTCGGGAAAGACTATG	Homo sapiens meningioma (disrupted in balanced translocation) 1 (MN1), mRNA	TC170286	3.11367	NM_002430	meningioma (disrupted in balanced translocation) 1;MN1	Molecular function unclassified	Biological process unclassified
T4	SS00003700	TGTGAAGAATCACTGGAACTCCACCATCAAGAGGAAAGTGGACACGGGAGGCTTCCTGAGTGAGTCCAGA	homologue to UP|MYBB_HUMAN (P10244) Myb-related protein B (B-Myb), partial (30%)	TC186067	-3.6827	NM_002466	v-myb myeloblastosis viral oncogene homolog (avian)-like 2;MYBL2	Other transcription factor;Nucleic acid binding	mRNA transcription regulation;Inhibition of apoptosis;Cell cycle control;Cell proliferation and differentiation
T4	SS00008908	TAGCATGGTTGCAGCTGTCACCACTACCGTGAGCTGGTTTACAGATGCTTTCCACTGAGCGTCACAATAA	Homo sapiens myosin, heavy polypeptide 9, non-muscle (MYH9), mRNA	TC185267	4.25197	NM_002473	myosin, heavy chain 9, non-muscle;MYH9	Actin binding motor protein	Muscle development;Cell structure;Cell motility
T4	SS00010124	GAACTCCGCTTAGCACTGTCCAAATCCATTTGCAAAGTCCAAACATCACCGACACCCCTCACGATGAATA	homologue to GB|AAC31665.1|2104553|HUAF001548 Myosin heavy chain (MHY11) (5''''partial) {Homo sapiens;} , partial (10%)	TC182832	-3.39251	NM_002474	myosin, heavy chain 11, smooth muscle;MYH11	Actin binding motor protein	Muscle development;Cell structure;Cell motility
T4	SS00009922	CGACGGCTCTCTCTGCAACTTTGCAACAGCGGACGACTTCTATGATGACCCGTGTTTCGACTCCCCGGAC	UP|MYOD_PIG (P49811) Myoblast determination protein 1, complete	TC186924	6.26038	NM_002478	myogenic differentiation 1;MYOD1	Basic helix-loop-helix transcription factor;Nucleic acid binding	Nucleoside, nucleotide and nucleic acid metabolism;Muscle development;Cell proliferation and differentiation
T4	SS00011204	TCTGGAGTGTGGTGATGTGGACTTAAAGGGGCTCAGTATGGACACTTGGCACAGTTTACTAAACACAAAA	homologue to UP|NECD_HUMAN (Q99608) Necdin, complete	TC166380	-4.01096	NM_002487	necdin homolog (mouse);NDN	Double-stranded DNA binding protein	Cell cycle control;Cell proliferation and differentiation
T4	SS00004268	CATGAACATCCGTGACTGACCGCGAAGCACATGAACCCGGTGACTGACCGAGCATGCCCAGACCCTGCTG	Homo sapiens NADH dehydrogenase (ubiquinone) Fe-S protein 8, 23kDa (NADH-coenzyme Q reductase) (NDUFS8), mRNA	TC56419	-3.65905	NM_002496	NADH dehydrogenase (ubiquinone) Fe-S protein 8, 23kDa (NADH-coenzyme Q reductase);NDUFS8	Dehydrogenase;Reductase	Oxidative phosphorylation
T4	SS00011802	CTCGCGTGTAAACATCCCGTTGCTCTGGGGCGTGAATCTGTGACCTTCTGTGGAAGAGTTCATCTCTGTG	similar to UP|NEK2_HUMAN (P51955) Serine/threonine-protein kinase Nek2 (NimA-related protein kinase 2) (NimA-like protein kinase 1) (HSPK 21) , partial (65%)	TC166766	-5.0891	NM_002497	NIMA (never in mitosis gene a)-related kinase 2;NEK2	Protein kinase;Transferase	Protein phosphorylation;Phosphate metabolism;Other metabolism
T4	SS00009946	AGAGTTTGTTCTTCGAGTGATGACTCAGTTGACTCTGGCCCTAAAGGAATGTCACAGACGAAGTGATGGC	serine/threonine protein kinase Nek2	NP304541	-3.50941	NM_002497	NIMA (never in mitosis gene a)-related kinase 2;NEK2	Protein kinase;Transferase	Protein phosphorylation;Phosphate metabolism;Other metabolism
T4	SS00010038	ATCTAGTCACCAAGCTCCGTGCCAACGTCAATGCCCGCACCTTTGCGGGAAACACACCCCTACACCTGGC	homologue to PIR|S17233|S17233 transcription factor NF-kappa-B2, p105 splice form - human {Homo sapiens;} , partial (57%)	TC166312	3.95255	NM_002502	nuclear factor of kappa light polypeptide gene enhancer in B-cells 2 (p49/p100);NFKB2	Other transcription factor;Nucleic acid binding	mRNA transcription regulation;NF-kappaB cascade;T-cell mediated immunity;B-cell- and antibody-mediated immunity;Inhibition of apoptosis;Developmental processes;Oncogene
T4	SS00009928	CAACCCACACCTTTGTCAAGGCGCTGACCATGGACGGCAAGCAGGCTGCCTGGCGGTTTATCCGAATCGA	homologue to GB|AAH32517.2|21619756|BC032517 NGFB protein {Homo sapiens;} , partial (98%)	TC172754	5.33338	NM_002506	nerve growth factor, beta polypeptide;NGFB	Neurotrophic factor	Receptor protein tyrosine kinase signaling pathway;Ligand-mediated signaling;Neurogenesis
T4	SS00007080	CTCTAATACAGAGATGACCAGCCTCTACCAGCCCTCAGACATTTTAATGTGTCTAGAAGCTACTGGGGCT	similar to GB|AAH15028.1|15929146|BC015028 nov precursor {Homo sapiens;} , partial (25%)	TC165213	-3.5504	NM_002514	nephroblastoma overexpressed gene;NOV	Growth factor;Other signaling molecule	Cell communication
T4	SS00011596	TTCTGTGCAACCAATTAAAGAACAATGAGTGTGATGCTCCATGTCTGAATTTCGTCCAGCCTCTCTCTGA	weakly similar to UP|Q7P6B3 (Q7P6B3) Exodeoxyribonuclease VII large subunit , partial (6%)	TC176387	-5.56829	NM_002515	neuro-oncological ventral antigen 1;NOVA1	mRNA splicing factor	mRNA splicing;Neuronal activities
T4	SS00002949	CACATACATTAATGATTCTGTCCAGAGCAGCCATCTCCAGGACTACTTCGACAACTCCTCTAAAGACAAT	Homo sapiens nuclear protein, ataxia-telangiectasia locus (NPAT), mRNA	TC51513	-4.28081	NM_002519	nuclear protein, ataxia-telangiectasia locus;NPAT	Molecular function unclassified	Biological process unclassified
T4	SS00012517	TACTTGTGCATTTGCCTCACCTCTTTGACCGTGTTTTAATCACCTTGTATCTCCCTAGCTGTTGAATAAA	homologue to UP|Q9BYG9 (Q9BYG9) Nucleophosmin/B23.2, partial (37%)	TC162757	-4.18644	NM_002520	nucleophosmin (nucleolar phosphoprotein B23, numatrin);NPM1	Other chaperones	rRNA metabolism
T4	SS00010209	CTGGCAGCAGCTGGTAGAAGGGGCACTAATCTGGCTGAATTATCCGTGCTTTTTGAAATGGAACAGGTCA	similar to PDB|1PX5_A.0|39654572|1PX5_A Chain A, Crystal Structure Of The 2'-Specific And Double-Stranded Rna-Activated Interferon-Induced Antiviral Protein 2'-5'- Oligoadenylate Synthetase. {Sus scrofa;} , partial (51%)	TC170632	-3.95021	NM_002534	2',5&apos;-oligoadenylate synthetase 1, 40/46kDa;OAS1	Nucleic acid binding;Synthetase;Nucleotidyltransferase;Defense/immunity protein	Nucleoside, nucleotide and nucleic acid metabolism;Interferon-mediated immunity;Other metabolism
T4	SS00006292	CAGAACTACGTCCAGTTCCTCAAGTCGTCCTATGCCAACGTATTTGGGGATGGTCCCTACACCACCTTCC	homologue to UP|Q6PJQ8 (Q6PJQ8) ODF2 protein (Fragment), partial (56%)	TC172242	-3.45459
T4	SS00002854	CTCTGCAAGGCCTTTGGACCTCGGCTGATCCAGCTTGATGATGTCACCTATCATGGCTTCCCCAGTCTGC	similar to GB|AAD41682.1|5305500|AF088282 8-hydroxyguanine-specific DNA glycosylase type 1c {Homo sapiens;} , partial (79%)	TC164965	-3.19921	NM_002542	8-oxoguanine DNA glycosylase;OGG1	DNA glycosylase	DNA repair
T4	SS00003578	TAGTGGCATGCCAAATAATTTCTCTGAAATGCCTCAACAAAGCACAACCCTTAACTTACGGAGGGAAGAG	homologue to GB|AAA59970.1|189386|HUMOMGPA oligodendrocyte-myelin glycoprotein {Homo sapiens;} , partial (51%)	TC172161	3.578	NM_002544	oligodendrocyte myelin glycoprotein;OMG	Receptor;Extracellular matrix	G-protein mediated signaling;Other receptor mediated signaling pathway;Cell communication;Cell adhesion;Other neuronal activity
T4	SS00005922	CACTTATCAGGTGACAAGAGGTCTAGCAAGTCTCAATAGCTGTGTGGACCCCATTCTCTATTTCTTGGCA	homologue to UP|P2YR_CAVPO (P59902) P2Y purinoceptor 1 (ATP receptor) (P2Y1) (Purinergic receptor), partial (51%)	TC189814	-3.36515	NM_002563	purinergic receptor P2Y, G-protein coupled, 1;P2RY1	G-protein coupled receptor	G-protein mediated signaling
T4	SS00013270	ATTCTCTCTTTCCCCCACATTTTATAGATTGATCAGGGACCACGAAAAGAAACTCGTGCTTCACCGAAGA	Homo sapiens poly(A) binding protein, cytoplasmic 1 (PABPC1), mRNA	TC56253	3.38471	NM_002568	poly(A) binding protein, cytoplasmic 1;PABPC1	Other RNA-binding protein	mRNA polyadenylation;mRNA end-processing and stability
T4	SS00005056	CTCAATGGAAAACAAATTTACGTCGGTCGAGCCCAGAAAAAAGTGGAACGGCAGACGGAACTTAAGCGCA	UP|PAB1_BOVIN (P61286) Polyadenylate-binding protein 1 (Poly(A)-binding protein 1) (PABP 1), complete	TC162827	3.43504	NM_002568	poly(A) binding protein, cytoplasmic 1;PABPC1	Other RNA-binding protein	mRNA polyadenylation;mRNA end-processing and stability
T4	SS00007487	TCCACCCCCACCCTTGTGGCCAGCCCAGCTGGTTTTGTAAGATACTGGGTTGGCGCACAGTGATTTTTTT	similar to GB|BAC15839.1|22830975|AP003746 gag-pol polyprotein-like {Oryza sativa (japonica cultivar-group);} , partial (10%)	TC186856	3.67638	NM_002569	furin (paired basic amino acid cleaving enzyme);FURIN	Serine protease	Proteolysis;Extracellular matrix protein-mediated signaling
T4	SS00004457	CCAGGCCTGAGCCCTAGGCACCCCTTTCTTATCCAAATAAATGTTTCTTGACTGAAGAAGGAGCCACATC	homologue to UP|PCO1_HUMAN (Q15113) Procollagen C-proteinase enhancer protein precursor (PCPE) (Type I procollagen COOH-terminal proteinase enhancer) (Type 1 procollagen C-proteinase enhancer protein), partial (91%)	TC182050	-3.47247	NM_002593	procollagen C-endopeptidase enhancer;PCOLCE	Other enzyme regulator;Other extracellular matrix	Cell adhesion
T4	SS00007307	GCTGAGACAATCTCTTCCCTTACATCCATTTTAGATCAAAGTCCCCATGGCTCTGTGGAGTCCCAGGAGA	Homo sapiens phosphodiesterase 2A, cGMP-stimulated (PDE2A), mRNA	TC186992	-5.26103	NM_002599	phosphodiesterase 2A, cGMP-stimulated;PDE2A	Phosphodiesterase	Metabolism of cyclic nucleotides;Signal transduction
T4	SS00007469	GGACACGGATGTACGTGACGTGTTACATTCCTGAACCTACTATGTACGGTGCTTTTACTGCCAGCGTGGT	homologue to UP|Q7TPH7 (Q7TPH7) Platelet-derived growth factor alpha, complete	TC165306	6.46777	NM_002607	platelet-derived growth factor alpha polypeptide;PDGFA	Growth factor	Receptor protein tyrosine kinase signaling pathway;Calcium mediated signaling;Ligand-mediated signaling;Cell cycle control;Cell proliferation and differentiation;Cell structure;Cell motility
T4	SS00000928	CTACATCTGCAACGTATCGGAGAGTGTGAGCGACCATCGAGACGAAAAGGCCATCAATGTCACAGTCGTC	platelet-derived growth factor receptor beta [Sus scrofa]	TC197172	3.41777	NM_002609	platelet-derived growth factor receptor, beta polypeptide;PDGFRB	Tyrosine protein kinase receptor;Protein kinase	Protein phosphorylation;Receptor protein tyrosine kinase signaling pathway;Stress response;Gametogenesis;Embryogenesis;Cell proliferation and differentiation;Oncogenesis;Cell motility
T4	SS00003229	TGGAGATCCAGGAGATCAATGCATCCAACGCCAAACAGCCAATTCACATGGTCTATGTCCCCTCCCACCT	homologue to UP|PDK2_HUMAN (Q15119) [Pyruvate dehydrogenase [lipoamide]] kinase isozyme 2, mitochondrial precursor (Pyruvate dehydrogenase kinase isoform 2) , partial (71%)	TC166313	19.3596	NM_002611	pyruvate dehydrogenase kinase, isozyme 2;PDK2	Protein kinase	Protein phosphorylation
T4	SS00009042	CATCCTGGGTGAATCAGAGTATGTATATGAAAGATTTATTGTGTTTTCCTCCAGCCAAGACTCAAGTTCT	homologue to UP|PEXD_HUMAN (Q92968) Peroxisomal membrane protein PEX13 (Peroxin-13), partial (44%)	TC164740	-3.78249	NM_002618	peroxisome biogenesis factor 13;PEX13	Other miscellaneous function protein;Other membrane traffic protein	Peroxisome transport
T4	SS00005148	TTATCTGGATGGTCTGGTAACCCTAGGTTTTCTGCACCATTTGGAGCCCCTTTCAGATCCCATCACTGTA	UP|PFD1_HUMAN (O60925) Prefoldin subunit 1, complete	TC185148	-3.94793	NM_002622	prefoldin subunit 1;PFDN1	Other transcription factor	Protein folding;Cell cycle
T4	SS00005171	CTTCGAGGGCTTCGCCAAAGGCAACATAAAGGAAATCGGCTGGGCCGATGTTGGAGGCTGGACCGGCCAA	homologue to UP|K6PP_RABIT (P47859) 6-phosphofructokinase, type C (Phosphofructokinase 1) (Phosphohexokinase) (Phosphofructo-1-kinase isozyme C) (PFK-C) , partial (68%)	TC164388	-4.52444	NM_002627	phosphofructokinase, platelet;PFKP	Carbohydrate kinase	Glycolysis
T4	SS00003432	CATCTGCTTCACCTCAGTGCAGAAGAGAGCAATTCGGACCCTCTGGACAGTGCTGGATGCCATTGACCAA	UP|Q6P0K6 (Q6P0K6) Pgam1 protein , complete	TC162426	-5.08915	NM_002629	phosphoglycerate mutase 1 (brain);PGAM1	Mutase	Glycolysis
T4	SS00001689	GGTACAGAAGCCAATTATCTTTGACTGCCGCTCTCGACCACGTAACGTGCCAGTGATCACTGGTAGCAAA	UP|PHB_HUMAN (P35232) Prohibitin, complete	TC181763	3.52312	NM_002634	prohibitin;PHB	Molecular function unclassified	DNA replication;DNA replication;Cell cycle control;Cell proliferation and differentiation
T4	SS00000186	GGAGAATGCCTATCTCTGGCGCACATCACTGTATTTGGCTGCCTCTGCCAGTGCTGAATTCTTTGCTGAC	homologue to UP|Q7Z7N7 (Q7Z7N7) SLC25A3 protein (Fragment), complete	TC161949	-4.62825	NM_002635	solute carrier family 25 (mitochondrial carrier; phosphate carrier), member 3;SLC25A3	Transporter;Mitochondrial carrier protein	Phosphate transport;Transport
T4	SS00004205	GAGTCCCCAGAGGGCAACAGCTCCTGCTTCTCTTCCTTTGTGTACTCCTGTAGTTCTGTAGAAAATGGAT	homologue to GB|AAQ15274.1|33346925|AY352517 pyruvate kinase, muscle {Homo sapiens;} , complete	TC162821	-3.78434	NM_002654	pyruvate kinase, muscle;PKM2	Carbohydrate kinase	Glycolysis
T4	SS00008490	TCTCCCCATAATGCACCTCTCCACCTCTTACTGTTTGGCACTAGAACTCCTGAAACACCACTTCATGCAC	Homo sapiens pleiomorphic adenoma gene-like 2 (PLAGL2), mRNA	TC184973	-4.15132	NM_002657	pleiomorphic adenoma gene-like 2;PLAGL2	Other zinc finger transcription factor	mRNA transcription regulation;Other developmental process
T4	SS00009185	CTTCTACCTCTTTACTGTTAACTCCTACAGATGCAGCCAGCAGTTTCCGGGCACTTCTCTGAGCAGGTGC	Homo sapiens pleiomorphic adenoma gene-like 2 (PLAGL2), mRNA	TC198859	-6.60286	NM_002657	pleiomorphic adenoma gene-like 2;PLAGL2	Other zinc finger transcription factor	mRNA transcription regulation;Other developmental process
T4	SS00002350	AAAGCCAAACAAAGGCTGCGGGCCAGCAGGCTAGAGCTCTTGTTATGATGAATATTGTTGCCGCTATTAT	similar to UP|UPAR_BOVIN (Q05588) Urokinase plasminogen activator surface receptor precursor (uPAR) (U-PAR) (CD87 antigen), complete	TC165060	4.10752	NM_002659	plasminogen activator, urokinase receptor;PLAUR	Other receptor	Blood clotting
T4	SS00002092	TTCTTAGATGCCTGTAGTGCCTGACCAGCAGAGTTAGTGGATGGTGGCTCCCAGTCTCCTGGTGGCTCTG	homologue to UP|Q9UJ92 (Q9UJ92) Plexin-B1/SEP receptor precursor, partial (7%)	TC168007	-4.93227	NM_002673	plexin B1;PLXNB1	Tyrosine protein kinase receptor;Signaling molecule;Protein kinase	Protein phosphorylation;Receptor protein tyrosine kinase signaling pathway;Developmental processes
T4	SS00009231	ACTCAGGCTTTCAGCTGTGCTTTTGGCAGAATGGCTGGCCTTAGGCCAGTCCTTTTTCAGTAGTGGGACC	homologue to UP|DPG1_MOUSE (P54099) DNA polymerase gamma subunit 1 (Mitochondrial DNA polymerase catalytic subunit) (PolG-alpha) , partial (18%)	TC165724	-4.17151	NM_002693	polymerase (DNA directed), gamma;POLG	Exodeoxyribonuclease;Transferase	DNA replication;DNA replication
T4	SS00001585	CATCTTTGCTATTGGCTCCCTGATGGATGATTACTTGGGGCTTGTGAGCTGAGCACCAGGCTTTCCTACT	UP|RPB7_HUMAN (P62487) DNA-directed RNA polymerase II 19 kDa polypeptide (RPB7) , complete	TC183378	-3.20045	NM_002696	polymerase (RNA) II (DNA directed) polypeptide G;POLR2G	Basal transcription factor;DNA-directed RNA polymerase;Nucleotidyltransferase	mRNA transcription
T4	SS00000882	GTGGTTCTGCAACCGTCGCCAGAAGGGCAAACGATCAAGCAGTGACTATTCGCAACGAGAGGATTTTGAG	UP|PO51_PIG (Q9TSV5) POU domain, class 5, transcription factor 1 (Octamer-binding transcription factor 3) (Oct-3) (Oct-4), complete	TC168415	3.4825	NM_002701	POU domain, class 5, transcription factor 1;POU5F1	Homeobox transcription factor	mRNA transcription regulation;Developmental processes
T4	SS00009336	ACAGAGATGAAAGCCCTCAGTGAGCGTGTCAGCATCCTTTGAGCTCCATCCCCTATAATCTGTCAAAACA	homologue to UP|KPCM_MOUSE (Q62101) Protein kinase C, mu type (nPKC-mu) (Protein kinase D) , partial (5%)	TC192060	-6.1715	NM_002742	protein kinase D1;PRKD1	Non-receptor serine/threonine protein kinase	Protein phosphorylation;Apoptosis;Cell proliferation and differentiation
T4	SS00005596	GCTGTGTTTCCCGGGGCCGTCGGTGTCTTGTCCCTTCTTTTCGTTCATCCCTATGAAGATAGACCACCTT	homologue to UP|KPRB_RAT (O08618) Phosphoribosyl pyrophosphate synthetase-associated protein 2 (PRPP synthetase-associated protein 2) (41 kDa phosphoribosypyrophosphate synthetase-associated protein) (PAP41), complete	TC163079	-3.63408	NM_002767	phosphoribosyl pyrophosphate synthetase-associated protein 2;PRPSAP2	Molecular function unclassified	Biological process unclassified
T4	SS00009685	GCTGGCTGGGGGAAGGTTATATATCAAGGTTCTCCTGCAGACATACTCCAAGAAGCTGATGTTCCCCTTC	UP|ENTK_PIG (P98074) Enteropeptidase precursor (Enterokinase) , complete	TC192738	-3.46141	NM_002772	protease, serine, 7 (enterokinase);PRSS7	Receptor;Serine protease	Proteolysis
T4	SS00000270	CAGAAGCAGAGATTGACGCTCACCTTGTTGCTCTAGCAGAGAGAGACTAAACGTTGTAGCTAGTTTACCA	UP|PSA6_HUMAN (P60900) Proteasome subunit alpha type 6 (Proteasome iota chain) (Macropain iota chain) (Multicatalytic endopeptidase complex iota chain) (27 kDa prosomal protein) (PROS-27) (p27K) , complete	TC163662	-5.07266	NM_002791	proteasome (prosome, macropain) subunit, alpha type, 6;PSMA6	Other proteases	Proteolysis
T4	SS00001612	TTGCTGTCATGCGGCGAGATCAGCCCCTCAAGATTTTAAATCCTGAGGAAATTGAGAAGTACGTTGCTGA	homologue to UP|PSA7_MOUSE (Q9Z2U0) Proteasome subunit alpha type 7 (Proteasome subunit RC6-1) , complete	TC163070	5.49294	NM_002792	proteasome (prosome, macropain) subunit, alpha type, 7;PSMA7	Other proteases	Proteolysis
T4	SS00004503	ATTGTCCTTGGACAGAGCCATGCGGCTCGTGAAAGATGTCTTCATTTCTGCTGCTGAGAGGGACGTGTAC	homologue to UP|PSB1_HUMAN (P20618) Proteasome subunit beta type 1 (Proteasome component C5) (Macropain subunit C5) (Multicatalytic endopeptidase complex subunit C5) (Proteasome gamma chain) , complete	TC183328	10.1397	NM_002793	proteasome (prosome, macropain) subunit, beta type, 1;PSMB1	Other proteases	Proteolysis
T4	SS00005387	GCCGCCACACCTGCTGTCTGGTCTGTTGCTGGTCAAGACTCGTAATAAAGGATGGTTTCAGGTTCCTGCC	homologue to GB|AAH08713.2|14250524|BC008713 PSMC3 protein {Homo sapiens;} , partial (95%)	TC163129	-3.94203	NM_002804	proteasome (prosome, macropain) 26S subunit, ATPase, 3;PSMC3	Other hydrolase	Proteolysis
T4	SS00013225	GGGTGCCCCTCCACTCCAGGGTTGCTCTCTGTTGCATCCACCCTTGTGAACATCTTTTCCAGTGTGGTTT	homologue to UP|PSDD_HUMAN (Q9UNM6) 26S proteasome non-ATPase regulatory subunit 13 (26S proteasome regulatory subunit S11) (26S proteasome regulatory subunit p40.5), complete	TC181250	-4.88883
T4	SS00004104	CCATTCCATTGTAATTTAAATGGCCCCATCCCTACCTCCCTCTCCCAGACCCTGTATATAGCCCAGCATG	homologue to UP|PTN6_HUMAN (P29350) Protein-tyrosine phosphatase, non-receptor type 6 (Protein-tyrosine phosphatase 1C) (PTP-1C) (Hematopoietic cell protein-tyrosine phosphatase) (SH-PTP1) (Protein-tyrosine phosphatase SHP-1) , complete	TC182094	-4.38015	NM_002831	protein tyrosine phosphatase, non-receptor type 6;PTPN6	Protein phosphatase	Protein phosphorylation;Cytokine and chemokine mediated signaling pathway;Receptor protein tyrosine kinase signaling pathway;Immunity and defense;Other developmental process;Cell proliferation and differentiation
T4	SS00012456	AGAAACATTAGTGGATGTTAATTGTCTCCCCACCTGTATTTATGGGTGTTAGTTCAACTGCTTTGCTAGT	Homo sapiens protein tyrosine phosphatase, non-receptor type 11 (Noonan syndrome 1) (PTPN11), mRNA	TC190832	-3.10738	NM_002834	protein tyrosine phosphatase, non-receptor type 11 (Noonan syndrome 1);PTPN11	Protein phosphatase	Protein phosphorylation;Cytokine and chemokine mediated signaling pathway;Receptor protein tyrosine kinase signaling pathway;JAK-STAT cascade;Cell adhesion-mediated signaling;Protein targeting;Developmental processes;Cell proliferation and differentiation
T4	SS00003994	CCAAGTCAGATCTCTCTATTACGACATGAACAAGCTGGACCCCCAGACAAACTCCAGCCAGATTAAAGAG	UP|Q86V60 (Q86V60) PTPRM protein, partial (21%)	TC168987	-4.93752	NM_002845	protein tyrosine phosphatase, receptor type, M;PTPRM	Other receptor;Protein phosphatase	Protein phosphorylation;Cell surface receptor mediated signal transduction;Cell adhesion-mediated signaling;Cell adhesion
T4	SS00001708	CTTCAACGTTTACAAGGTGTGCTTCGACAGCTCATGTCGCAAGGATTGTCCTGGCACGATGACCTCACCC	similar to UP|PTPN_BOVIN (P56722) Protein-tyrosine phosphatase-like N precursor (R-PTP-N) (Islet cell autoantigen 512) (ICA512), partial (36%)	TC185522	4.45491	NM_002846	protein tyrosine phosphatase, receptor type, N;PTPRN	Other receptor;Protein phosphatase	Protein phosphorylation;Glucose homeostasis
T4	SS00009047	GAAACCCTTGCAGTAGAATCGCGGTGGTTACATGATGCTAAACTCCAGACGAGCCGTAGGAATGCACTGC	Homo sapiens ATP-binding cassette, sub-family D (ALD), member 3 (ABCD3), mRNA	TC166623	3.88076	NM_002858	ATP-binding cassette, sub-family D (ALD), member 3;ABCD3	Transporter	Lipid and fatty acid transport;Transport
T4	SS00010479	TGACTTATTCTGTTACTGGATCAGGCTTTAGGGCCCTGTGCAAGGCTGGCTCAGCACCACCTTCTGAAGG	homologue to UP|Q6GPG6 (Q6GPG6) RAB13 protein (Fragment), partial (98%)	TC165489	3.28896	NM_002870	RAB13, member RAS oncogene family;RAB13	Small GTPase	General vesicle transport
T4	SS00001428	TGCTATTTATCACCACTGTCACCTGGTCCCATAGCCACCACTCTTCCTACCACCCATCCCTGCTGTGCTG	similar to UP|RGP1_HUMAN (P46060) Ran GTPase-activating protein 1, partial (36%)	TC164271	-3.65084	NM_002883	Ran GTPase activating protein 1;RANGAP1	G-protein modulator	Biological process unclassified
T4	SS00009398	TCTCTGGACATGTGTGCTACGATGGACGAGATCCTTTCTGAGGTCACTGAAGACTCTGATTCCGCTCACC	Homo sapiens RAP1, GTPase activating protein 1 (RAP1GA1), mRNA	TC169815	10.9125	NM_002885	RAP1 GTPase activating protein;RAP1GAP	Other G-protein modulator	Cell adhesion
T4	SS00003927	TGTGGCCTTGCGCAAAATTGCCAACTTGCTGAAGCCAGACAAAGAGATCGTGCAGGACGGCAACCACATG	homologue to UP|RET1_HUMAN (P09455) Retinol-binding protein I, cellular (Cellular retinol-binding protein) (CRBP), complete	TC184924	3.20302	NM_002899	retinol binding protein 1, cellular;RBP1	Other transfer/carrier protein	Lipid and fatty acid transport;Lipid and fatty acid binding;Vitamin/cofactor transport;Steroid hormone-mediated signaling;Transport;Ectoderm development
T4	SS00007245	ATAACTGGTTAACCTTGAAGTGGCTGTTGTACGGTGGTTGTGCACATGCTTCAGAGCACCGTGGAAGAGA	similar to GB|AAF78079.1|8575784|AF272899 PR-domain zinc finger protein 6 isoform B {Homo sapiens;} , partial (6%)	TC163967	-3.12234	NM_002906	radixin;RDX	Actin binding cytoskeletal protein	Cell structure
T4	SS00008086	CCCCCAGCAACCCCACTGCTTCCCCCTCCTTGGTATAAGTGCAATTAAAGCCGTGGGTGTCGCATCTGCT	weakly similar to UP|Q9HUW6 (Q9HUW6) Probable chemotaxis transducer, partial (4%)	TC191475	-4.41702	NM_002918	regulatory factor X, 1 (influences HLA class II expression);RFX1	Other transcription factor	mRNA transcription regulation
T4	SS00002519	ATCAACTATGCCCTGGGCAGCGAGATGGTGCACAGGGGAATCTGGCAGTGCCTCTCCCCACAGAGAAGAG	homologue to UP|RGR_BOVIN (P47803) RPE-retinal G protein-coupled receptor, complete	TC171262	4.22115	NM_002921	retinal G protein coupled receptor;RGR	G-protein coupled receptor	G-protein mediated signaling;Vision
T4	SS00000871	CAAGGGAATAAAAGCCGCTGGCTCAGTGAGGTTCCCCTTGATAAACGCAGTCTGCATAGAGGCGCTAGCT	homologue to UP|RGSG_HUMAN (O15492) Regulator of G-protein signaling 16 (RGS16) (Retinally abundant regulator of G-protein signaling) (RGS-R) (A28-RGS14P), partial (80%)	TC171660	3.07987	NM_002928	regulator of G-protein signalling 16;RGS16	Other G-protein modulator	G-protein mediated signaling
T4	SS00007388	AGTGTTTCTTTTTTTGTGGCTGTGAGGTGCACTCAGTGGGGCTTCAGGAGAAAGGAGGCAGGTACCTTGA	Homo sapiens regulator of G-protein signalling 16 (RGS16), mRNA	TC170996	-3.26197	NM_002928	regulator of G-protein signalling 16;RGS16	Other G-protein modulator	G-protein mediated signaling
T4	SS00005645	GCCCCCGCCGCCCGTCGGCAAGGACACGTTTTCTTACATGGGGGAATTTGTCGTTGTCTACACTGACGGC	similar to GB|AAC78564.1|2935444|AF048995 ribonuclease H1 {Homo sapiens;} , partial (92%)	TC165018	4.33967	NM_002936	ribonuclease H1;RNASEH1	Other RNA-binding protein	RNA catabolism
T4	SS00011243	CAGCTTAGCTCTCACATTGTATCCTCTGGAACTTAGTCATTACGTAGCACTTTCAGAATCTCAAGGTGTT	UP|RNS4_PIG (P15468) Ribonuclease PL3 precursor (Ribonuclease 4) (RNase 4) , complete	TC182781	-4.04273	NM_002937	ribonuclease, RNase A family, 4;RNASE4	Endoribonuclease;Hydrolase	RNA catabolism
T4	SS00011523	TGATATTAATCAAAATCGTCTCCTCTGAGGAAGGCTGATGAGCATTGACTTGCATCCCCAAGGGACATCC	homologue to UP|RFA1_HUMAN (P27694) Replication protein A 70 kDa DNA-binding subunit (RP-A) (RF-A) (Replication factor-A protein 1) (Single-stranded DNA-binding protein), partial (25%)	TC184453	-3.37655	NM_002945	replication protein A1, 70kDa;RPA1	Single-stranded DNA-binding protein	DNA replication;DNA replication
T4	SS00001330	GGTTATCCTCATTGATCCATTCCATAAAGCTATCAGAAGAAATCCTGACACCCAGTGGATCACCAAACCA	GB|AAG44837.1|12006350|AF279903 60S ribosomal protein L15 {Homo sapiens;} , complete	TC162765	-3.72528	NM_002948	ribosomal protein L15;RPL15	Ribosomal protein	Protein biosynthesis
T4	SS00000185	GGCCGCCTGGTCAAAGACATGAAGATCAAGTCTCTGGAAGAGATCTATCTCTTCTCTCTGCCCATCAAGG	homologue to UP|RS2_MOUSE (P25444) 40S ribosomal protein S2 (S4) (LLREP3 protein), partial (89%)	TC162658	4.34594	NM_002952	ribosomal protein S2;RPS2	Ribosomal protein	Protein biosynthesis
T4	SS00004303	GGGGGAGCCGACCCAATGATGCCCGCTTCACTCGCCGCTACTAAGTGCTTGGAACCCTGTGTTACGTCAT	homologue to UP|SFB1_HUMAN (Q15424) Scaffold attachment factor B (Scaffold attachment factor B1) (SAF-B) (HSP27 estrogen response element-TATA box-binding protein) (HSP27 ERE-TATA-binding protein), complete	TC163508	3.42575	NM_002967	scaffold attachment factor B;SAFB	Transcription cofactor;Other RNA-binding protein;Chromatin/chromatin-binding protein;Double-stranded DNA binding protein	mRNA transcription regulation;Chromatin packaging and remodeling
T4	SS00005524	GAGGGCACAGGTGATGACTCAGGGACACCTCTGCATCCCCAGCCTGGAATGTACATCGGCCACGTGGCGT	similar to UP|MK12_RAT (Q63538) Mitogen-activated protein kinase 12 (Extracellular signal-regulated kinase 6) (ERK-6) (Stress-activated protein kinase-3) (Mitogen-activated protein kinase p38 gamma) (MAP kinase p38 gamma) , partial (21%)	TC167829	-6.88026	NM_002969	mitogen-activated protein kinase 12;MAPK12	Non-receptor serine/threonine protein kinase	Protein phosphorylation;MAPKKK cascade
T4	SS00008381	TTAGGACAAGTAGGCTGTATTCATAGGCTGAAATCGCAATAGAACTCCATCTAACCGCACGCCCTCTCTC	UP|SY02_PIG (P42831) Small inducible cytokine A2 precursor (CCL2) (Monocyte chemotactic protein 1) (MCP-1) (Monocyte chemoattractant protein-1), partial (34%)	TC163287	3.24249	NM_002982	chemokine (C-C motif) ligand 2;CCL2	Chemokine	Cytokine and chemokine mediated signaling pathway;Ligand-mediated signaling;Cytokine/chemokine mediated immunity
T4	SS00010936	GTAGAACTTTGTGAATGGCAGCCACCCCTCCCCCAATCTGAAGAGCGGTTCTTTTTAAGTTGACCCAGAA	weakly similar to UP|Q802Z1 (Q802Z1) Zinc metalloproteinase (STE24 homolog, yeast), partial (5%)	TC165277	-4.84388	NM_003003	SEC14-like 1 (S. cerevisiae);SEC14L1	Molecular function unclassified	Biological process unclassified
T4	SS00007509	GTTAACACATGGGGCCATTGTTGGCGTGTCTTCGCTGGCACTGTAAGATGTGGCTGAGAAGACAGGCTTT	UP|SET_HUMAN (Q01105) SET protein (Phosphatase 2A inhibitor I2PP2A) (I-2PP2A) (Template activating factor I) (TAF-I) (HLA-DR associated protein II) (PHAPII) (Inhibitor of granzyme A-activated DNase) (IGAAD), partial (88%)	TC181190	-3.80416	NM_003011	SET translocation (myeloid leukemia-associated);SET	Phosphatase inhibitor	DNA replication;Chromatin packaging and remodeling;Apoptosis;DNA replication
T4	SS00001080	ATCTTCAAGACGGGAGGCTTTGAAAAGACTTTTCAGGATGCTCAGCAGGTATGCACACAGGCCGGGGGAC	UP|Q9N1X4 (Q9N1X4) Lung surfactant protein D precursor, complete	TC192430	3.86925	NM_003019	surfactant, pulmonary-associated protein D;SFTPD	Other defense and immunity protein;Surfactant	Macrophage-mediated immunity;Other blood circulation and gas exchange activity
T4	SS00003934	GGATAGCGACCTCGCACTCCCTCAGACTCTCTCAGAGATATTTGAAGCAGCTGCCTCAGGCAAGGAAGTG	homologue to UP|SGTA_HUMAN (O43765) Small glutamine-rich tetratricopeptide repeat-containing protein A (Vpu-binding protein) (UBP), complete	TC182891	4.91527	NM_003021	small glutamine-rich tetratricopeptide repeat (TPR)-containing, alpha;SGTA	Other chaperones	Protein folding
T4	SS00000075	GTCAGATTTCAGGGTCCCTTGTTCTCAATTCTGGCGTCCAGGTCCTTGGCATGGGGTATCTCAACCCTAG	Homo sapiens SH3-domain GRB2-like 1 (SH3GL1), mRNA	TC51503	3.12025	NM_003025	SH3-domain GRB2-like 1;SH3GL1	Molecular function unclassified	Synaptic transmission
T4	SS00007595	GCATCTTGTACAGCAAACCCTGACTCGTCTTTTTACCCCCAAACTACATTTCCCGTAGCGATCGAATCTG	similar to GB|CAD27805.1|19571763|CNS07EGR wdc146 {Tetraodon nigroviridis;} , partial (4%)	TC183826	3.45062	NM_003036	v-ski sarcoma viral oncogene homolog (avian);SKI	Other transcription factor	mRNA transcription regulation;Neurogenesis;Muscle development;Cell cycle control;Oncogene
T4	SS00005057	GAAGATAACAATGGTGTAGACAAGAGGATCAGCAGGTTCATTCTTCCCATCGGGGCCACCGTGAACATGG	homologue to GB|AAA19438.1|507137|HUMSATT neutral amino acid transporter {Homo sapiens;} , partial (69%)	TC168304	3.20733	NM_003038	solute carrier family 1 (glutamate/neutral amino acid transporter), member 4;SLC1A4	Other transporter	Amino acid transport;Ligand-mediated signaling;Ion transport;Synaptic transmission
T4	SS00006505	GCTGAACGAGTTGCTGCTGGACAAAAACCAGGAGCCTCAGTGGCGGGAGACGGCGCGCTGGATCAAATTC	GB|AAH09434.1|14495652|BC009434 SLC4A2 protein {Homo sapiens;} , partial (5%)	TC195738	3.5563	NM_003040	solute carrier family 4, anion exchanger, member 2 (erythrocyte membrane protein band 3-like 1);SLC4A2	Other transporter	Ion transport;Other homeostasis activities;Cell structure
T4	SS00003746	AACATGCACCAGATGCACAAGCCTATGGAGTCCATGCATGAGAAGGGCATGTCGGATGACCCCCGCTACA	UP|SN24_HUMAN (P51532) Possible global transcription activator SNF2L4 (SNF2-beta) (BRG-1 protein) (Mitotic growth and transcription activator) (Brahma protein homolog 1), partial (14%)	TC186226	4.62245	NM_003072	SWI/SNF related, matrix associated, actin dependent regulator of chromatin, subfamily a, member 4;SMARCA4	DNA helicase	mRNA transcription regulation
T4	SS00004671	CGACCTCTCCCCCCACCTTCTTGGCCACCACCTAAGTTTGCCAGCCAAGGGTAGGAGTCTTCCTATTTGT	homologue to GB|AAA36573.1|337445|HUMRNP7011 ribonucleoprotein antigen {Homo sapiens;} , partial (28%)	TC166524	-3.41456	NM_003089	small nuclear ribonucleoprotein 70kDa polypeptide (RNP antigen);SNRP70	mRNA splicing factor	mRNA splicing
T4	SS00000240	ACAGCACGTACCAGAGGTGGAAGTCCAAGTCAAACGTAGAAGGACAGCTTCACTGAGCAACCAGGAGTGT	homologue to UP|RSMN_HUMAN (P14648) Small nuclear ribonucleoprotein associated protein N (snRNP-N) (Sm protein N) (Sm-N) (SmN) (Sm-D) (Tissue-specific splicing protein), complete	TC181707	-3.13822	NM_003097	small nuclear ribonucleoprotein polypeptide N;SNRPN	mRNA splicing factor	mRNA splicing
T4	SS00009273	GGTTTTCTCTTCATCTTCTCTTTCCCCCTTACTCTTGGGTAAATAAACAGCCTGTGAGCACACAGGGAGC	UP|Q70LS4 (Q70LS4) Protocadherin (Fragment), partial (5%)	TC176268	-4.77546	NM_003098	syntrophin, alpha 1 (dystrophin-associated protein A1, 59kDa, acidic component);SNTA1	Other cytoskeletal proteins;Non-motor actin binding protein	Other receptor mediated signaling pathway;Other intracellular signaling cascade;Neuromuscular synaptic transmission
T4	SS00006800	ACTGTCCCCAGCCACTCTAACATCACTTCAGTTAGCTTCCATATATATTTTCTTACCTGAGAGAATAGTT	homologue to UP|SNX1_HUMAN (Q13596) Sorting nexin 1, complete	TC162252	-3.61916	NM_003099	sorting nexin 1;SNX1	Membrane traffic regulatory protein	Endocytosis;Protein targeting
T4	SS00002631	CGTGTTTCGATACTGCAATACGTGGCCGATGGCAATTTCAATGCTTGCATCCAAGTCCGTGAACGTTAAG	homologue to UP|DHSO_SHEEP (P07846) Sorbitol dehydrogenase (L-iditol 2-dehydrogenase) , complete	TC181752	10.3509	NM_003104	sorbitol dehydrogenase;SORD	Dehydrogenase;Reductase	Other carbohydrate metabolism;Other carbon metabolism
T4	SS00000375	CGTGTCTTACGACTACGGAAGATCATTCAAGAGAATCTCAGAGAAACTGAACTTCGGCACGGGGAACAGC	homologue to UP|SORL_HUMAN (Q92673) Sortilin-related receptor precursor (Sorting protein-related receptor containing LDLR class A repeats) (SorLA) (SorLA-1) (Low-density lipoprotein receptor relative with 11 ligand-binding repeats) (LDLR relative with 11	TC197501	3.36962	NM_003105	sortilin-related receptor, L(DLR class) A repeats-containing;SORL1	Other receptor;Transporter	Lipid and fatty acid transport;Lipid and fatty acid binding;Receptor mediated endocytosis;Transport
T4	SS00011912	CGTGCCGTTTAAACCACTGGATCTATCTAAATGCCGATTTGAGTTCGCGACACTATGTACTGCGTTTTTC	Homo sapiens SRY (sex determining region Y)-box 4 (SOX4), mRNA	TC188162	-4.58779	NM_003107	SRY (sex determining region Y)-box 4;SOX4	HMG box transcription factor;Nucleic acid binding	mRNA transcription regulation
T4	SS00006820	ATTGCGTCTTAGCAGTGATTTTTAAATCCAATCTTGTTTCCAAAACCCATATGTCTGCCAGGGCCTTAAA	Homo sapiens Sp3 transcription factor (SP3), mRNA	TC162167	-4.28836	NM_003111	Sp3 transcription factor;SP3	Other zinc finger transcription factor;Transcription cofactor;Other DNA-binding protein	mRNA transcription;Immunity and defense;Cell proliferation and differentiation
T4	SS00005138	CCGCAGCGGTCACTTCGAGCAGGCCATCAAAGAGGGCGAGGACATGATCGCTGAGGAGCACTTTGGGTCG	homologue to UP|Q6XD99 (Q6XD99) Non-erythroid spectrin beta, partial (14%)	TC169036	14.4821	NM_003128	spectrin, beta, non-erythrocytic 1;SPTBN1	Non-motor actin binding protein	Cell structure
T4	SS00004422	TTACATCGCCTGCTGTGTCAAGCTGCGTGCTCTTACAGACAGCTTTCGAAGACGGGATACTGCTCAGCAA	homologue to UP|SORC_HUMAN (P30626) Sorcin (22 kDa protein) (CP-22) (V19), complete	TC182501	13.2359	NM_003130	sorcin;SRI	Transmembrane receptor regulatory/adaptor protein	Muscle contraction
T4	SS00004444	GGCTGTCAGCTACTCTAGCTCAAAGCTGACCCTGCATGTGGGCGACGGTTTTGAGTTCATGAAACAGAAC	homologue to UP|Q99MI5 (Q99MI5) Spermidine synthase, complete	TC183163	4.63518	NM_003132	spermidine synthase;SRM	Synthase;Transferase	Other metabolism
T4	SS00007123	TCCTCAGCTCTCAGGGCCTCTGTGCTCTCAGTGTTCCCAGAAACTCCATAATGAATGGAATTCACTTCCA	homologue to UP|SSRA_CANFA (P16967) Translocon-associated protein, alpha subunit precursor (TRAP-alpha) (Signal sequence receptor alpha subunit) (SSR-alpha) (PGP35), complete	TC162854	-5.73681	NM_003144	signal sequence receptor, alpha (translocon-associated protein alpha);SSR1	Other select calcium binding proteins;Other membrane traffic protein	Protein biosynthesis;General vesicle transport;Protein targeting
T4	SS00003670	GATTCAAAGTTTACACGTCAAACACCTGTTGACAGCCCAGATGACTCAACTCTCAGTGAAAGTGCCAACC	UP|K6B1_HUMAN (P23443) Ribosomal protein S6 kinase (S6K) (p70-S6K) , complete	TC183469	-5.29573	NM_003161	ribosomal protein S6 kinase, 70kDa, polypeptide 1;RPS6KB1	Non-receptor serine/threonine protein kinase	Protein phosphorylation;MAPKKK cascade;Developmental processes;Cell cycle
T4	SS00006903	GATGCTATTTATTCAGTCTGGGACAGGAGGGAGAGGAGGGAAAGTATTTCTGACCCCAATGCAAACAGCT	Homo sapiens suppressor of Ty 6 homolog (S. cerevisiae) (SUPT6H), mRNA	TC164749	5.8032	NM_003170	suppressor of Ty 6 homolog (S. cerevisiae);SUPT6H	Basal transcription factor;Chromatin/chromatin-binding protein	mRNA transcription;Chromatin packaging and remodeling
T4	SS00000526	ACGTGGAGAACAGGCCTGGATTTGTAGCGGTGGAGCTCAGGCTGCGCAATTACTACTACGATGTGGTTAA	UP|KSYK_PIG (Q00655) Tyrosine-protein kinase SYK (Spleen tyrosine kinase) , complete	TC165748	3.71221	NM_003177	spleen tyrosine kinase;SYK	Non-receptor tyrosine protein kinase	Protein phosphorylation;Intracellular signaling cascade;Other immune and defense;Embryogenesis;Cell proliferation and differentiation
T4	SS00008742	ACGCTCGATTCTCAACAGAGACCACACGTCTTTGTTTGGCAGGGAGGAGTGGGCATATGTGTTTGTCAGA	Homo sapiens tubulin-specific chaperone e (TBCE), mRNA	TC58845	-3.41212	NM_003193	tubulin folding cofactor E;TBCE	Other chaperones	Cell structure
T4	SS00003139	GGCTCCTTACCCAAAGCCGAAGAGGCAGATGTAGATGATGAATTCGAGCAGCCCACCATGTCTTTTGAGT	homologue to UP|ELA1_HUMAN (Q14241) Transcription elongation factor B polypeptide 3 (RNA polymerase II transcription factor SIII subunit A1) (SIII p110) (Elongin A) (EloA) (Elongin 110 kDa subunit) (MSTP059), partial (47%)	TC165590	-3.94025	NM_003198	transcription elongation factor B (SIII), polypeptide 3 (110kDa, elongin A);TCEB3	Transcription factor	mRNA transcription elongation
T4	SS00012873	TCCAAAGCACAAGCAAGAATGGCACTTTGCGGCAAACCCTTAATTTATTTAGTGCTTGGACCTGCAGATT	Tec protein tyrosine kinase [Sus scrofa]	TC167556	-3.95439	NM_003215	tec protein tyrosine kinase;TEC	Non-receptor tyrosine protein kinase	Protein phosphorylation;Intracellular signaling cascade;T-cell mediated immunity;Stress response;Apoptosis
T4	SS00001370	GTATCTTGATGTCAGCCATGAGCCTGATGGTCTTGTCTTCCCTGGGGAACCTTTTCTTTGGATCCATTTG	homologue to UP|BI1_HUMAN (P55061) Bax inhibitor-1 (BI-1) (Testis enhanced gene transcript), complete	TC162781	-4.28279	NM_003217	testis enhanced gene transcript (BAX inhibitor 1);TEGT	Molecular function unclassified	Inhibition of apoptosis
T4	SS00006884	TGTTCACAACCAGTACACAAAACAGTTGGACCCATTGGCTTCTGGTTCACAGCTAACCACATCACTGTGC	homologue to UP|BI1_HUMAN (P55061) Bax inhibitor-1 (BI-1) (Testis enhanced gene transcript), complete	TC162781	-3.6323	NM_003217	testis enhanced gene transcript (BAX inhibitor 1);TEGT	Molecular function unclassified	Inhibition of apoptosis
T4	SS00009201	ATGTGATACTCATAACCTATCATAAGAACATCAGGGTAATGTGGTTTTCTAGACTTGTGCTGGTTGTGCT	UP|Q8HZV3 (Q8HZV3) Transferrin receptor, complete	TC186310	-3.56767	NM_003234	transferrin receptor (p90, CD71);TFRC	Other receptor	Ion transport
T4	SS00003340	AGCTGAGCATTCGGATCTCCTCCCAGGGCAAGGACTCCACTCTGAAACTTGGGACATTCATACTGCTCTT	similar to UP|TGM3_HUMAN (Q08188) Protein-glutamine glutamyltransferase E precursor (TGase E) (TGE) (TG(E)) (Transglutaminase 3) , partial (19%)	TC177275	-5.54325	NM_003245	transglutaminase 3 (E polypeptide, protein-glutamine-gamma-glutamyltransferase);TGM3	Acyltransferase;Other transferase	Other developmental process
T4	SS00008318	GGTTGTCCATTTGGAAGTGTTTTTAGTTTGGAAAGAAAGCCAGGAGGCCTTTAATACTGTTTTACCACAT	Homo sapiens thrombospondin 1 (THBS1), mRNA	TC180813	-3.1087	NM_003246	thrombospondin 1;THBS1	Other signaling molecule;Other enzyme regulator;Other extracellular matrix	Blood clotting;Other developmental process
T4	SS00005738	ATTGACGACGTGTGTCCCGAGAACAACGCCATCAGCGAGACGGACTTCCGCAACTTCCAGATGGTGCCCC	homologue to UP|TSP2_BOVIN (Q95116) Thrombospondin 2 precursor (Corticotropin-induced secreted protein) (CISP), partial (47%)	TC184346	11.6418	NM_003247	thrombospondin 2;THBS2	Other signaling molecule;Other enzyme regulator;Other extracellular matrix	Blood clotting;Other developmental process
T4	SS00013017	CATGGATTGTCTGTTCTGTCTATTGTCTGGCACCCAGGATGCTGCCAACTCTTGATGCTCCTATTCTAAA	unknown	TC170125	-3.10457
T4	SS00001794	AACCTTCCTCATCAGTGAATGAAAATCTTGTGACTAGTGCTGAAGCTTATTAATGCTAAGGGCAGGCCCA	UP|Q7M2W6 (Q7M2W6) Alpha-b crystallin, complete	TC183327	-3.6012	NM_001885	crystallin, alpha B;CRYAB	Structural protein	Muscle contraction;Vision
T4	SS00002856	CTCCCAACCAGGCTGGATATGGCATGGCCAGTTACCAAACACAGTGAGCTGGGACTCTAAACAAAATGTA	UP|TIAR_HUMAN (Q01085) Nucleolysin TIAR (TIA-1 related protein), partial (29%)	TC184378	3.28977	NM_003252	TIA1 cytotoxic granule-associated RNA binding protein-like 1;TIAL1	Other RNA-binding protein	mRNA splicing
T4	SS00009711	CCTTTTTGCAGAGAGAAAGTCTGAATCACTACCATCACCTGAACTGTGGCTGCCAAATCACCACCTGCTA	tissue inhibitor of metalloproteinase-4 [Sus scrofa]	NP275398	-4.58758	NM_003256	TIMP metallopeptidase inhibitor 4;TIMP4	Metalloprotease inhibitor	Proteolysis
T4	SS00006979	ACTGATTTGTGCATCTGATTCAGAGTAAGATGGTCATCTCCAACAGAGGAAGAAAGCAGCATTGGCTGGA	homologue to UP|Q99442 (Q99442) Translocation protein-1 (TLOC1 protein) (Sec62), partial (95%)	TC182239	-3.24874	NM_003262	translocation protein 1;TLOC1	Molecular function unclassified	Biological process unclassified
T4	SS00004299	GGACGGGAGCTCAACCCACGCATCTGTTCCTTTGACTTCAAATATTTACAAGAGACGACGGCTCTACCCT	Homo sapiens transmembrane 7 superfamily member 2 (TM7SF2), mRNA	TC56485	3.22607	NM_003273	transmembrane 7 superfamily member 2;TM7SF2	Molecular function unclassified	Biological process unclassified
T4	SS00004441	TCCTTTGGCTGTGTGGGCACCATACTAAAGATGACGCTCCCTGCCCGACCCTCAGAGTCTCGGATGCCGG	homologue to UP|CLD5_MOUSE (O54942) Claudin-5 (Brain endothelial cell clone 1 protein) (Lung-specific membrane protein), complete	TC164090	-4.43477	NM_003277	claudin 5 (transmembrane protein deleted in velocardiofacial syndrome);CLDN5	Tight junction	Cell structure
T4	SS00003101	AAGGTGCACATGAAGTGCTTCCTGGCTTCGTCCAGGCGAAGACTTTCCACGAGGCGAGCGAGGACTGTAT	similar to UP|TETN_HUMAN (P05452) Tetranectin precursor (TN) (Plasminogen-kringle 4 binding protein), complete	TC183824	35.2101	NM_003278	C-type lectin domain family 3, member B;CLEC3B	Extracellular matrix structural protein	Skeletal development
T4	SS00012170	CCCCCGCTGTGCGGGCGCATTAAATTATTGGACTATCTATGTATTTATTTTGATGGTATTTGTGGTAAAA	similar to UP|O00496 (O00496) IPL (Tumor suppressing STF cDNA 3) (P17-Beckwith-Wiedemann region 1 C) (Pleckstrin homology-like domain family A member 2) (PHLDA2 protein), partial (88%)	TC183866	3.84942	NM_003311	pleckstrin homology-like domain, family A, member 2;PHLDA2	Molecular function unclassified	Biological process unclassified
T4	SS00004669	CGCTCGAGCGTGGTATTTTGAAGAAGGGAGATGAGTGCGAGTTCCTGGGACATAGCAAGAATATTCGCAC	homologue to UP|EFTU_BOVIN (P49410) Elongation factor Tu, mitochondrial precursor (EF-Tu), complete	TC163501	3.71354	NM_003321	Tu translation elongation factor, mitochondrial;TUFM	Translation elongation factor	Protein biosynthesis
T4	SS00000325	GGAGGACCTGAAGCTCACCCTCATCTTGCGGCAGCCAATGATTTTAGAAAAAGGCCAGCGTTTCACCCTG	homologue to UP|EFTU_BOVIN (P49410) Elongation factor Tu, mitochondrial precursor (EF-Tu), complete	TC163501	-5.30468	NM_003321	Tu translation elongation factor, mitochondrial;TUFM	Translation elongation factor	Protein biosynthesis
T4	SS00012251	ATTTATTTTGTCATTTGTCTCAGACATGAGAACACAGGCAGTGCAAGGTGATCGCGCCGAATCATGTGAT	homologue to GB|AAC13914.1|2997700|AF053984 thioredoxin reductase {Bos taurus;} , partial (81%)	TC180829	4.65527	NM_003330	thioredoxin reductase 1;TXNRD1	Reductase	Electron transport;Other metabolism
T4	SS00013142	CAGGTTGTTTAGAAATACAATTGGGACAAGATGATTTTCCGCAAGTTTTTTGTTTGCCTGCATCCCCGCC	Homo sapiens ubiquitin A-52 residue ribosomal protein fusion product 1 (UBA52), mRNA	TC47714	-4.37874	NM_003333	ubiquitin A-52 residue ribosomal protein fusion product 1;UBA52	Ribosomal protein	Proteolysis
T4	SS00007339	CATCATGATTAGTGTCATTTCTATGCTGGCAGACCCTAACGGCGACTCGCCTGCTAATGTGGACGCTGCT	UP|UBCG_HUMAN (P62253) Ubiquitin-conjugating enzyme E2 G1 (Ubiquitin-protein ligase G1) (Ubiquitin carrier protein G1) (E217K) (UBC7) , complete	TC184433	5.3695	NM_003342	ubiquitin-conjugating enzyme E2G 1 (UBC7 homolog, yeast);UBE2G1	Other ligase	Protein modification;Cell proliferation and differentiation
T4	SS00004137	ACACATGTCGAGCACACTGGCCTCAGTTGCTGCTACCAGAAAGCTGTGCCAGAGTTTCCAGACTTTCAAC	homologue to UP|UCR1_BOVIN (P31800) Ubiquinol-cytochrome-c reductase complex core protein I, mitochondrial precursor , complete	TC162021	-3.42144	NM_003365	ubiquinol-cytochrome c reductase core protein I;UQCRC1	Reductase;Metalloprotease	Proteolysis;Electron transport
T4	SS00003794	TTCTTCATTTCTGATGATGCCGTGCTGGGCATGGGGACAGGGCCCAGCCTGCAGAGGGTCACCGTCCCTT	similar to UP|VAV2_HUMAN (P52735) Vav-2 protein, partial (10%)	TC196866	-3.59834	NM_003371	vav 2 oncogene;VAV2	Guanyl-nucleotide exchange factor	G-protein mediated signaling;Calcium mediated signaling;MAPKKK cascade;JNK cascade;T-cell mediated immunity;B-cell- and antibody-mediated immunity;Oncogene
T4	SS00008127	TGAGGACGACCTCGACTTTCTTCGAGATCAATTTCCTACAACGGAAGTCAATATGCCCAGGGTTTCTACT	similar to GB|AAC50617.1|1465751|HSU56833 VHL binding protein-1 {Homo sapiens;} , partial (23%)	TC183041	7.22098	NM_003372	von Hippel-Lindau binding protein 1;VBP1	Chaperone	Protein folding;Protein complex assembly
T4	SS00000827	CCATCACCTCCTTTACACCAAAAGTAGTCTGCAGGGCATGGTAGCTGTTTCTTTTGTGCCATTTTGGGGT	homologue to UP|Q6IN28 (Q6IN28) Vdac1 protein (Fragment), complete	TC182107	-4.77246	NM_003374	voltage-dependent anion channel 1;VDAC1	Anion channel;Voltage-gated ion channel	Anion transport
T4	SS00000828	TAGATGGGAAGAGCATTAATGCTGGAGGCCACAAACTTGGGCTTGCCCTGGAGTTGGAGGCTTAATCCAG	homologue to GB|AAA60145.1|190201|HUMPORIN porin {Homo sapiens;} , partial (92%)	TC181180	-3.23155	NM_003375	voltage-dependent anion channel 2;VDAC2	Anion channel;Voltage-gated ion channel	Anion transport
T4	SS00003186	GTTTCCAGGGATTGCCGAAAACCCATCAGGAACCGAAAATGCCGAAACCAATCAACGTCCGAGTTACCAC	homologue to GB|AAA30510.1|289408|BOVEZRINA ezrin {Bos taurus;} , partial (37%)	TC166411	3.12209	NM_003379	villin 2 (ezrin);VIL2	Actin binding cytoskeletal protein	Cell structure
T4	SS00004066	AAATGTCTGTCCCTGGCATCCTTAATCCACATGAAATTCCAGAAGAAATGTGTGATTAAAATCGGAAGTC	UP|Q8BYY5 (Q8BYY5) Mus musculus 6 days neonate skin cDNA, RIKEN full-length enriched library, clone:A030008K03 product:CRM1 PROTEIN homolog (Fragment), partial (37%)	TC183632	-4.67418	NM_003400	exportin 1 (CRM1 homolog, yeast);XPO1	Molecular function unclassified	Biological process unclassified
T4	SS00009710	GGAAAAATTTGAATACATTGTGTTGGGCAATAGGCTCCATTAGTGGAGCAATGCATGAAGAGGATGAAAA	nuclear export factor CRM1 [Sus scrofa]	NP275397	3.98171	NM_003400	exportin 1 (CRM1 homolog, yeast);XPO1	Molecular function unclassified	Biological process unclassified
T4	SS00000044	GAAACTTCCTCCCGGAGGAATACCCGGCATCGACCTCTCAGATCCCAAACAACTCGCAGAATTTGCTAGA	UP|TYY1_MOUSE (Q00899) Transcriptional repressor protein YY1 (Yin and yang 1) (YY-1) (Delta transcription factor) (NF-E1) (UCR-motif DNA-binding protein), partial (59%)	TC184793	3.60972	NM_003403	YY1 transcription factor;YY1	Zinc finger transcription factor	mRNA transcription regulation
T4	SS00004093	CTTACACATGCAGGCAGTGTGGACTCGGCTTTAGCAGCAAGTCAGCACTAATTACACACAAATGGGTCCA	similar to GB|AAP35974.1|30583459|BT007310 zinc finger protein 133 (clone pHZ-13) {Homo sapiens;} , partial (48%)	TC162444	5.48975	NM_003434	zinc finger protein 133;ZNF133	KRAB box transcription factor	Biological process unclassified
T4	SS00004572	TAAAGGCACATGGAAATGTTGGACATGAACTGAGTGGCAGTCCACTGAGACTTCCCAGGCCGTTTAAGGT	UP|TM26_PIG (O77666) Tripartite motif-containing protein 26 (Zinc finger protein 173), complete	TC183618	-3.43463	NM_003449	tripartite motif-containing 26;TRIM26	Ubiquitin-protein ligase	Proteolysis
T4	SS00002212	AATGATCCCTTCAAAGCCCGGGTGTCATCTGGATATGTACCCCCACCGGTCTCCACGCCATTCATTTCCA	homologue to UP|ZYX_HUMAN (Q15942) Zyxin (Zyxin 2), partial (98%)	TC163456	6.0229	NM_003461	zyxin;ZYX	Actin binding cytoskeletal protein;Kinase modulator;Cell junction protein	Other protein targeting and localization;Mitosis;Cell structure;Cell motility
T4	SS00009239	AAATACACAAGCTTCAGCTGTCCAGATGACTGAACCGGAACTTTCTCCTGCATGTGTATATATGTCAAAT	Homo sapiens DEK oncogene (DNA binding) (DEK), mRNA	TC165093	-7.02217	NM_003472	DEK oncogene (DNA binding);DEK	DNA ligase;Ligase	mRNA transcription initiation;Regulation of nucleoside, nucleotide metabolism
T4	SS00005856	TGCCGAGATGAGAAATTCGCTTGCACAAGACTCTACTCCGTGCATCGGCCAGTCAAGCAATGCATCCATC	similar to UP|MFA5_BOVIN (Q28022) Microfibrillar-associated protein 5 precursor (MFAP-5) (Microfibril-associated glycoprotein 2) (MAGP-2) (MP25), partial (84%)	TC193224	3.77565	NM_003480	microfibrillar associated protein 5;MFAP5	Extracellular matrix glycoprotein	Cell structure and motility
T4	SS00004221	CTTGCACCTCTACTCCAACACCCTCAACTTTCAGATCAGCGAAGTGGAGCCCAAGTACTACGCAGACGGG	homologue to UP|ARDH_HUMAN (P41227) N-terminal acetyltransferase complex ARD1 subunit homolog , complete	TC163683	6.3344	NM_003491	ARD1 homolog A, N-acetyltransferase (S. cerevisiae);ARD1A	Acetyltransferase	Protein acetylation
T4	SS00003977	ACAAGACAGTCACGAATTACATTATGCTCAAAGGTTCTCACACCCAGGGAAACCCTGCCAGAGAGGACTT	similar to UP|CAO2_HUMAN (Q99424) Acyl-coenzyme A oxidase 2, peroxisomal (Branched-chain acyl-CoA oxidase) (BRCACox) (Trihydroxycoprostanoyl-CoA oxidase) (THCCox) (THCA-CoA oxidase) , partial (20%)	TC184700	3.65927	NM_003500	acyl-Coenzyme A oxidase 2, branched chain;ACOX2	Oxidase	Fatty acid beta-oxidation
T4	SS00010628	CTGAAAGAAGGTGCTTTTGCTGAAATAGTGTCCAATGTGGATAATACTCTGCTGCTTGTTGATCCATCTT	Homo sapiens frizzled homolog 6 (Drosophila) (FZD6), mRNA	TC171363	-4.43679	NM_003506	frizzled homolog 6 (Drosophila);FZD6	Molecular function unclassified	Biological process unclassified
T4	SS00010972	GAATGCTCAGTCTCTCAGTCCACGCATTGATTTTGTTGATACAGACACTGATGATCTGATCGGTTATTCA	Homo sapiens histone 2, H2be (HIST2H2BE), mRNA	TC181576	-3.23825	NM_003528	histone cluster 2, H2be;HIST2H2BE	Molecular function unclassified	Biological process unclassified
T4	SS00008449	CAGCCCCAATAACCCGGGCTCTGTGCCTTAGTCTGTTCCTTGGCTAGGGGTCAAGGATGCTGCCTAATGG	UP|TAG2_HUMAN (P37802) Transgelin 2 (SM22-alpha homolog), complete	TC181672	-6.81435	NM_003564	transgelin 2;TAGLN2	Non-motor actin binding protein	Muscle contraction
T4	SS00004710	CTCCTATGAAGCAGGCAGAGCTTTGATAACGCGCCAGAGAACGTTAGGATCGAATGTCAAGCTTCTCCAG	similar to UP|O75815 (O75815) Breast cancer antiestrogen resistance 3 protein (SH2-containing protein Nsp2), partial (45%)	TC184100	3.20379	NM_003567	breast cancer anti-estrogen resistance 3;BCAR3	Molecular function unclassified	Signal transduction
T4	SS00007858	TAAATAAAAGGTGTCCAGATTGCAGACTGCATGTTCGCAAGGCCGGAGGGCTCTCCAGCGTGGCTTCGTA	similar to UP|HRPZ_PSESY (P35674) Harpin-PSS, partial (5%)	TC185528	3.17793	NM_003575	zinc finger protein 282;ZNF282	KRAB box transcription factor	Biological process unclassified
T4	SS00011205	ACCATAGCGCACATATCAAGGAAAGTGTCTTTCAACACAAGAATCAGCCCCGAAGTGTCTGTTTGGGATG	homologue to GB|AAH35578.1|23274191|BC035578 STK24 protein {Homo sapiens;} , partial (46%)	TC163638	-3.76104	NM_003576	serine/threonine kinase 24 (STE20 homolog, yeast);STK24	Protein kinase;Transferase	Protein phosphorylation;Phosphate metabolism;Other metabolism
T4	SS00002665	GCCAAAGAAGGACTCCATGAAAGATGACAGAAGAAGTCATCGTGATAGCCAAGTGGGACTACACGGCCCA	homologue to UP|NCK2_HUMAN (O43639) Cytoplasmic protein NCK2 (NCK adaptor protein 2) (SH2/SH3 adaptor protein NCK-beta) (Nck-2), partial (46%)	TC186934	-3.33682	NM_003581	NCK adaptor protein 2;NCK2	Other signaling molecule;Other miscellaneous function protein;Transmembrane receptor regulatory/adaptor protein	Receptor protein tyrosine kinase signaling pathway;Other developmental process;Mesoderm development;Cell motility
T4	SS00005074	AACTGGAGACCCTGAAGCAGGATGACCCAAATTGTAGTGTCAGGATTTTAGCTGTACCAGAGGCCTTTAT	UP|O60264 (O60264) HSNF2H (SWI/SNF-related matrix-associated actin-dependent regulator of chromatin a5), partial (21%)	TC165664	-5.57492	NM_003601	SWI/SNF related, matrix associated, actin dependent regulator of chromatin, subfamily a, member 5;SMARCA5	DNA helicase	mRNA transcription regulation
T4	SS00005687	TTCCACTTGTAGAAAGTGTATAAGGCAGCCCCACCCCAATTCTGTGCCTGCAGAGCAGAAGCAGCTTTCT	homologue to GB|AAH00588.1|12653621|BC000588 HIRA interacting protein 3 {Homo sapiens;} , partial (31%)	TC186996	-5.72777	NM_003609	HIRA interacting protein 3;HIRIP3	Molecular function unclassified	Biological process unclassified
T4	SS00011404	GGAGACCAGCCCAGAGAAAGGAGCAGAAACGAAAGTTCAGAAATCCATTTTTCAGCATTTATCCCATAAG	similar to UP|Q7LCP5 (Q7LCP5) MSTP092, partial (23%)	TC165464	-3.6534	NM_003617	regulator of G-protein signalling 5;RGS5	Other G-protein modulator	G-protein mediated signaling
T4	SS00007737	AGCCTCCCCACAACCTCACAGCGAAAGAACTCTGTTAAACTTACCATGCGGCGCAGACTTAGGGGCCAGA	homologue to UP|P2CD_HUMAN (O15297) Protein phosphatase 2C delta isoform (PP2C-delta) (p53-induced protein phosphatase 1) (Protein phosphatase magnesium-dependent 1 delta) , partial (65%)	TC185033	3.18408	NM_003620	protein phosphatase 1D magnesium-dependent, delta isoform;PPM1D	Protein phosphatase	Protein phosphorylation;MAPKKK cascade;Other intracellular signaling cascade
T4	SS00006942	GACCAATGGCGGAGCCCTTCGTGAAGCGAGAGACCCTGGAAATAATGCGACGCGACCCTAATAAAGGCCT	Homo sapiens protein tyrosine phosphatase, receptor type, f polypeptide (PTPRF), interacting protein (liprin), alpha 1 (PPFIA1), transcript variant 2, mRNA	TC165342	3.70628	NM_003626	protein tyrosine phosphatase, receptor type, f polypeptide (PTPRF), interacting protein (liprin), alpha 1;PPFIA1	Molecular function unclassified	Cell adhesion;Protein targeting;Neurogenesis
T4	SS00011634	ACATCACCTTTACCTGGAATGATCTGTCCCCTTTTCCTCTGGTCATTACTGATGCTGTTTTTGGAGACTG	homologue to UP|O02776 (O02776) Poly(ADP-ribose) glycohydrolase, partial (33%)	TC168662	-5.78762	NM_003631	poly (ADP-ribose) glycohydrolase;PARG	Glycosidase	Glycolysis
T4	SS00006793	TGGAGGCATTTGGGCTCGCTACTTGACCATTCTCACCCTGTGAAACGTCCCGCGCTTTGAAGCAAATACA	Homo sapiens ectodermal-neural cortex (with BTB-like domain) (ENC1), mRNA	TC162016	4.02877	NM_003633	ectodermal-neural cortex (with BTB-like domain);ENC1	Non-motor actin binding protein	Neurogenesis;Cell motility
T4	SS00007943	CTGGGAAGAAGAGGACGGTCTACTTAGCATTGCAGAGAGTTGCTCTGCATAGCACACCTCAGCAGATACC	homologue to GB|AAC64258.1|3757822|AF044195 IkappaB kinase complex associated protein {Homo sapiens;} , partial (3%)	TC195767	8.55462	NM_003640	inhibitor of kappa light polypeptide gene enhancer in B-cells, kinase complex-associated protein;IKBKAP	Kinase activator	NF-kappaB cascade;Asymmetric protein localization;Cytokine/chemokine mediated immunity
T4	SS00000012	ACCTGATGTTCTTGAGGGCTCTGTTCTGTTGCATGTGTTTTCTCTCGTGTGCTCTGTTCTAGGGGCCCTC	Homo sapiens cold shock domain protein A (CSDA), mRNA	TC48043	-3.09226	NM_003651	cold shock domain protein A;CSDA	Other transcription factor;Nucleic acid binding	mRNA transcription regulation
T4	SS00008295	CCTCCCTTTCCTCTACTTTGTAATTTATTGATCAGTTTCCAGTGGGAGACGGGTGCCCTTTCCCCGCGGG	homologue to GB|AAC26101.1|3309535|AF034800 liprin-alpha3 {Homo sapiens;} , partial (4%)	TC163908	-4.23923	NM_003660	protein tyrosine phosphatase, receptor type, f polypeptide (PTPRF), interacting protein (liprin), alpha 3;PPFIA3	Molecular function unclassified	Cell adhesion;Protein targeting;Neurogenesis
T4	SS00009552	ATTTGTGGCATCCACCCATTCGACACGTCCAATTTTCAAAGCTGGCTTCGCCAGTGCTTCTCAAGAATTT	homologue to UP|PIR_HUMAN (O00625) Pirin, complete	TC168240	5.16196	NM_003662	pirin (iron-binding nuclear protein);PIR	Transcription cofactor;Other miscellaneous function protein	mRNA transcription regulation
T4	SS00008416	GCGGCTGAGCCGCTGGTTACCTAAGAAAATCAATTTTTTGCATATATCAGACACTTACACAACACGAGGA	similar to UP|Q84MC3 (Q84MC3) At3g47980, partial (8%)	TC166752	3.92137	NM_003684	MAP kinase interacting serine/threonine kinase 1;MKNK1	Non-receptor serine/threonine protein kinase	Protein phosphorylation;Hematopoiesis
T4	SS00005030	AGACAGTCAGCCAGCACCTGAAGGCAGCGTTTTTCTGTACATTTTGGGACCTCGCTCCAGCCATGTGGCT	similar to UP|O75452 (O75452) Sterol/retinol dehydrogenase, partial (88%)	TC181510	-5.21512	NM_003708	retinol dehydrogenase 16 (all-trans);RDH16	Dehydrogenase;Reductase	Other steroid metabolism;Vision
T4	SS00004172	GGAGACGCATTCGTGGCTAACTTCATGAAGACATATGACCTATTGAAGCCCCAATGGTCTGGGAATCTGT	similar to UP|O75452 (O75452) Sterol/retinol dehydrogenase, partial (91%)	TC181511	-4.65982	NM_003708	retinol dehydrogenase 16 (all-trans);RDH16	Dehydrogenase;Reductase	Other steroid metabolism;Vision
T4	SS00001517	ACAAAACCTTTGAGCTAGAGGTTCCACACCCAGTTGGACCTGTCTGCCTAGGATTTCAGAAGAAGTTGGA	similar to UP|SPT1_HUMAN (O43278) Kunitz-type protease inhibitor 1 precursor (Hepatocyte growth factor activator inhibitor type 1) (HAI-1), partial (46%)	TC164389	-3.10889	NM_003710	serine peptidase inhibitor, Kunitz type 1;SPINT1	Serine protease inhibitor	Proteolysis
T4	SS00009304	TCTCCATATCTGTCGTCTCAATAAATAGCTTTCAAACTAAGCAACTGGGTCATTAAAACCAGCTCAAAGG	Homo sapiens stanniocalcin 2 (STC2), mRNA	TC62032	3.30891	NM_003714	stanniocalcin 2;STC2	Peptide hormone	Regulation of phosphate metabolism;Cell surface receptor mediated signal transduction;Calcium ion homeostasis
T4	SS00002546	ACAATGCAGGCACTTTTCACCCACTGTGCATCACTGAGTGGCTGAAGACTGAGACCTGGATACATACCCT	similar to UP|O43275 (O43275) Oxidative 3 alpha hydroxysteroid dehydrogenase, partial (98%)	TC181508	-5.76065	NM_003725	hydroxysteroid (17-beta) dehydrogenase 6 homolog (mouse);HSD17B6	Dehydrogenase;Reductase	Other steroid metabolism;Vision
T4	SS00011457	CACTGTCTCACGGAACAGGGCGGGCATGGTCCGCAATTTGATTAAACAAGCATTGCTTCTTTGACCTTTT	Homo sapiens unc-5 homolog C (C. elegans) (UNC5C), mRNA	TC170004	3.8096	NM_003728	unc-5 homolog C (C. elegans);UNC5C	Receptor	Cell surface receptor mediated signal transduction;Apoptosis;Neurogenesis
T4	SS00004003	TGCAGCCGGCTCAGCCAGCCTTACACTGCTAGGAAACGGCTCCCTTATCTACCAAGTACAGGTAGTTGGC	homologue to UP|CHRD_HUMAN (Q9H2X0) Chordin precursor, partial (36%)	TC176035	5.70936	NM_003741	chordin;CHRD	Signaling molecule	Determination of dorsal/ventral axis
T4	SS00001561	TGAGGACGGCAAGAAATTCAAGATTGTCCGCACCTTCAGAATTGAGACTCGGAAGGCCTCAAAGGCTGTG	UP|IF34_HUMAN (O75821) Eukaryotic translation initiation factor 3 subunit 4 (eIF-3 delta) (eIF3 p44) (eIF-3 RNA-binding subunit) (eIF3 p42) (eIF3g), complete	TC162673	3.26748	NM_003755	eukaryotic translation initiation factor 3, subunit 4 delta, 44kDa;EIF3S4	Translation initiation factor	Protein biosynthesis
T4	SS00002771	ACAGCATTCTTCACATGGCTGCGGGAAGCAGAAGAGGAGTCTGAGGATAACTAAAACTTCAAATACACAA	homologue to UP|I4G3_HUMAN (O43432) Eukaryotic translation initiation factor 4 gamma 3 (eIF-4-gamma 3) (eIF-4G 3) (eIF4G 3) (eIF-4-gamma II) (eIF4GII), partial (13%)	TC164842	-4.80883	NM_003760	eukaryotic translation initiation factor 4 gamma, 3;EIF4G3	Translation initiation factor	Protein biosynthesis;Translational regulation
T4	SS00002363	GGCTCGCTATTCTCCTTTTGGGGTCTCGTGCCCATGAGAGCAGAACCTCTTCGAAAGAAGAAGAAAGTAG	similar to GB|AAC70904.1|3834384|AF034091 nuclear localization signal containing protein deleted in Velo-Cardio-Facial syndrome {Homo sapiens;} , partial (94%)	TC165508	8.72059	NM_003776	mitochondrial ribosomal protein L40;MRPL40	Ribosomal protein	Protein biosynthesis
T4	SS00003403	TCTTAGCAGCTCAGAGGCGAGGAGAAGATGTGGAGACTTCCAAGAAATGGGCCGCCGGCCAAAACAAACA	UP|O60869 (O60869) EDF-1 protein (HMBF1alpha) (Endothelial differentiation-related factor 1, isoform alpha), complete	TC184176	7.63599	NM_003792	endothelial differentiation-related factor 1;EDF1	Transcription cofactor;Nucleic acid binding	mRNA transcription regulation
T4	SS00009550	ACCTCAGTGATGAGCCTAAATTTACTCTGCTTGGCTCTCTACACATGGCATTTCAGGGTACAAGATGTAG	Homo sapiens sorting nexin 4 (SNX4), mRNA	TC184690	-3.08207	NM_003794	sorting nexin 4;SNX4	Membrane traffic regulatory protein;Other membrane traffic protein	Intracellular protein traffic
T4	SS00008252	CATACTCGTTAAAGCCACTGAGTTCTTTCCCCCGTGCTCTGCTTTGTCTGGTGCTTGTTTACAGTATTAC	homologue to GB|AAH36798.1|22478063|BC036798 RNA (guanine-7-) methyltransferase {Homo sapiens;} , partial (95%)	TC186248	-3.19903	NM_003799	RNA (guanine-7-) methyltransferase;RNMT	RNA methyltransferase;RNA methyltransferase	mRNA capping
T4	SS00008898	TGGTGGTTACAGTCACTCGGTTATTAGTGAAGGATCTTGTACAAGACAGGAGGACCTAGGGAAGACAGAT	similar to GB|CAB99254.2|19338063|MMU293592 laminin alpha 3B chain {Mus musculus;} , partial (22%)	TC186590	4.79399	NM_003861	WD repeat domain 22;WDR22	G-protein;Other miscellaneous function protein	Regulation of nucleoside, nucleotide metabolism;Signal transduction;Apoptosis
T4	SS00002872	AGAAGGTGACCAAAAAGGCTCAGTGAGGGCCAGGCCAAGATAAGGCTGCGGCCCTTTCCGTTTCTTCGCC	homologue to GB|AAH08256.1|14198390|BC008256 dolichol-phosphate (beta-D) mannosyltransferase 2 {Mus musculus;} , complete	TC169975	-8.804	NM_003863	dolichyl-phosphate mannosyltransferase polypeptide 2, regulatory subunit;DPM2	Molecular function unclassified	Biological process unclassified
T4	SS00000336	CAGAGCGTTCGAAACAGAAGAAAGAGAAAAGGGAGTGATGATGATGGAGGAGATTCACCTGTTCAAGATA	homologue to UP|O75446 (O75446) MSin3A associated polypeptide p30 (Sin3 associated polypeptide p30), complete	TC167552	-3.43741	NM_003864	Sin3A-associated protein, 30kDa;SAP30	Chromatin/chromatin-binding protein	mRNA transcription regulation
T4	SS00005942	GTTAACTTTTGTCTACACGTCCCGAGTCTTCCTGATGGAATCTCATTACCTTGTAATGTGGATCACTCAG	similar to UP|HESX_HUMAN (Q9UBX0) Homeobox expressed in ES cells 1 (Homeobox protein ANF) (hAnf), complete	TC168161	-3.3846	NM_003865	homeobox, ES cell expressed 1;HESX1	Homeobox transcription factor;Other DNA-binding protein	mRNA transcription regulation
T4	SS00004784	ACAAGATCTGTGACATTGCCATTAACTGGGCTGGTGGCCTGCACCATGCCAAGAAGTTTGAGGCTTCCGG	UP|HDA3_HUMAN (O15379) Histone deacetylase 3 (HD3) (RPD3-2) (SMAP45), complete	TC183624	-5.48909	NM_003883	histone deacetylase 3;HDAC3	Nucleic acid binding;Deacetylase	mRNA transcription regulation;Inhibition of apoptosis;Cell cycle control
T4	SS00010873	ATTTTGGAGGCTTTGAATTGGCTTGGCAGAAACCAGGAAATGAATCATCAGACATGTCATTGTCACTTCT	homologue to UP|ZPR1_HUMAN (O75312) Zinc-finger protein ZPR1 (Zinc finger protein 259), complete	TC162416	-4.26236	NM_003904	zinc finger protein 259;ZNF259	Other miscellaneous function protein	Biological process unclassified
T4	SS00001661	AGGCTGTCACGGGCAAGCGAGCACAGCTCCGTGCCAAAGCTAACTAATTTGCTAATCACCACTGATTTTG	UP|IF2B_RABIT (P41035) Eukaryotic translation initiation factor 2 subunit 2 (Eukaryotic translation initiation factor 2 beta subunit) (eIF-2-beta), complete	TC181749	3.44973	NM_003908	eukaryotic translation initiation factor 2, subunit 2 beta, 38kDa;EIF2S2	Translation initiation factor	Protein biosynthesis
T4	SS00006387	CTTGCCAATTGTTCGAGACATATATAAAGACATAAAGCTGAGACGAGCGAGGCCCGCTGTGGGCTTCAAG	similar to UP|CGA1_HUMAN (P78396) Cyclin A1, partial (55%)	TC171897	4.38009	NM_003914	cyclin A1;CCNA1	Kinase activator	Spermatogenesis and motility;Cell cycle control;Oncogenesis
T4	SS00002052	AGCAAGTGTCCACCTATCAGGAAGTGATTCGTGGAGAAGGGATTTTACCTGATGGTGGAGAGTACAAACC	homologue to UP|Q6L8P0 (Q6L8P0) Brain epsilon-sarcoglycan, partial (47%)	TC186221	5.07852	NM_003919	sarcoglycan, epsilon;SGCE	Select calcium binding protein	Calcium mediated signaling
T4	SS00001489	TGGCCCGGAGGTTGGGCTGACCACATCCTTCCAAGTCAAAGCACAAAACCCTAAGGACCGTGAACTCTGC	homologue to GB|AAH09372.1|45708422|BC009372 MBD3 protein {Homo sapiens;} , complete	TC164274	4.32981	NM_003926	methyl-CpG binding domain protein 3;MBD3	Other DNA-binding protein	mRNA transcription
T4	SS00003751	GACACCGACCGGCTCCCGGAATTTATCGTGCAGACGGGCGCCTACATGCTCGTGGACGAGACCCTGTTCT	similar to UP|CXX1_HUMAN (O15255) CAAX box protein 1 (Cerebral protein-5) (hucep-5), partial (36%)	TC162404	6.34726
T4	SS00010118	CCACACCTTGGACATCTTCAAGAGGAAGTTCCACTACTTCGTGGACTCCATTGCTGGCATGGATGAGCTG	homologue to UP|TP3B_HUMAN (O95985) DNA topoisomerase III beta-1 , partial (59%)	TC185897	-3.76315	NM_003935	topoisomerase (DNA) III beta;TOP3B	Nucleic acid binding;Select regulatory molecule;Isomerase	DNA replication;DNA replication
T4	SS00001987	AGGCTGTTGCCTGTCCAATTCCATTGATGTCTTCATGACACCTGGTGGGCATCCCAGTTGCAGCAGAGAC	homologue to GB|AAA30633.1|163328|BOVLVCR leukemia virus cell receptor {Bos taurus;} , partial (34%)	TC182055	-4.85692	NM_003938	adaptor-related protein complex 3, delta 1 subunit;AP3D1	Receptor	Signal transduction
T4	SS00003293	GCGCATTCTCCTACGACTCTCCCAATTCTGAAGGTGGGCTCTATGTATGCATGAATACATCTTTGGGCCT	homologue to UP|Q96B25 (Q96B25) Ubiquitin specific protease 13 (Isopeptidase T-3), partial (16%)	TC175173	-3.1057	NM_003940	ubiquitin specific peptidase 13 (isopeptidase T-3);USP13	Cysteine protease	Proteolysis
T4	SS00001285	AAGAGGACCCGAGGGGTGAGGTGGTTATGACGACTAGTTCATGCCAGTGATTACAACATGCTGCTAACAA	homologue to UP|Q96GX7 (Q96GX7) Selenium binding protein 1 (SELENBP1 protein), complete	TC180811	10.3758	NM_003944	selenium binding protein 1;SELENBP1	Other defense and immunity protein;Other miscellaneous function protein	Immunity and defense
T4	SS00007221	GTATATACATGTACAGGTAATAAACATCCCCCAGGTTTGTGGCTGGCCATACACATAGGCATCGGTTTAA	UP|T172_HUMAN (O14981) TBP-associated factor 172 (TAF-172) (TAF(II)170), partial (5%)	TC183221	3.31166	NM_003972	BTAF1 RNA polymerase II, B-TFIID transcription factor-associated, 170kDa (Mot1 homolog, S. cerevisiae);BTAF1	DNA helicase	mRNA transcription regulation
T4	SS00004901	TGAAACTCGGCAAGGCAATGAGATCTTCCTAGCCCTGGAAGAGGCCATCTCTGCCCAGAAAAACGCCGCC	similar to UP|Q8N5A4 (Q8N5A4) Docking protein 2, isoform a, partial (91%)	TC186847	4.50371	NM_003974	docking protein 2, 56kDa;DOK2	Other miscellaneous function protein	Other signal transduction;Cell motility
T4	SS00009438	TCCGAGCCTTTAAGTCTGGGCCCTGGTCCAATGCTGCTGTTGTCTGAGGAATGGTTTGGCGAGAACAGAT	Homo sapiens SH2 domain protein 2A (SH2D2A), mRNA	TC197494	-4.83264	NM_003975	SH2 domain protein 2A;SH2D2A	Molecular function unclassified	T-cell mediated immunity
T4	SS00007602	TCTTTCTCCTACCCTCTCCCAGGACATACACCTTCCAGTGTCCAAAAAGTTACAAAGTTTATATGAACAT	similar to UP|Q8CCC4 (Q8CCC4) Mus musculus adult male colon cDNA, RIKEN full-length enriched library, clone:9030205B14 product:tyrosine kinase, non-receptor, 1, full insert sequence. (Fragment), partial (8%)	TC167677	-3.09656	NM_003985	tyrosine kinase, non-receptor, 1;TNK1	Non-receptor tyrosine protein kinase	Protein phosphorylation;Intracellular signaling cascade
T4	SS00004984	CCCTCCTCCGTGCGAAGGACCCATCGAGATCAAGGACACTTTCAAGTACATCAACACTGTGGTGTCCTGC	UP|ETBR_PIG (P35463) Endothelin B receptor precursor (ET-B) (Endothelin receptor Non-selective type), partial (42%)	TC184830	4.20467	NM_003991	endothelin receptor type B;EDNRB	G-protein coupled receptor	G-protein mediated signaling;Calcium mediated signaling;Muscle contraction;Neurogenesis;Regulation of vasoconstriction, dilation;Cell proliferation and differentiation
T4	SS00004463	ACGTCTGGAGCATTGGCTGCATTCTGTTTGAGTACTACCGGGGCTTCACACTCTTCCAGACCCATGAGAA	homologue to UP|CLK3_MOUSE (O35492) Dual specificity protein kinase CLK3 (CDC like kinase 3) , complete	TC182655	-5.44484	NM_003992	CDC-like kinase 3;CLK3	Non-receptor serine/threonine protein kinase	Protein phosphorylation
T4	SS00002469	ACAGCGACACATACCGGTGTGAAGAGCGGAGCCCATCCTTTGGAGAGGACTGCTATGGATCTTCACGTTC	homologue to UP|CLK3_MOUSE (O35492) Dual specificity protein kinase CLK3 (CDC like kinase 3) , complete	TC182655	4.52835	NM_003992	CDC-like kinase 3;CLK3	Non-receptor serine/threonine protein kinase	Protein phosphorylation
T4	SS00001365	TGAGGCCTAGAGCGACCCGGGAGGAAGCTAGGCCGGGTCTGCTACTCTAGTCACCGTTTGCGCACAAAGG	UP|Q7RTN5 (Q7RTN5) Ras-related small GTPase, complete	TC180814	4.03148	NM_004040	ras homolog gene family, member B;RHOB	Small GTPase	G-protein mediated signaling;Cell structure and motility
T4	SS00004816	CTAAGTGTAGCGCTGGGTTCGCGGCTCATTTAAGCCAGCGGGTGTGTCATTACGCCGCAAGATTGTCAGT	Homo sapiens bystin-like (BYSL), mRNA	TC57827	4.0762	NM_004053	bystin-like;BYSL	Molecular function unclassified	Cell adhesion
T4	SS00005810	GGAGGCCGTCATCACAGCTGCATTCGCCAAGCTGGACCGCAGTGGGGATGGAGTGGTGACTGTGGATGAC	similar to UP|CAYP_CANFA (P10463) Calcyphosine (Thyroid protein P24) (TPP) (Protein 5), complete	TC163345	-4.18759	NM_004058	calcyphosine;CAPS	Other signaling molecule;Other enzyme regulator;Calmodulin related protein	Signal transduction;Cation transport;Developmental processes;Cell cycle;Cell proliferation and differentiation;Cell structure and motility
T4	SS00004855	CCAGTAGTTGTCAGCCACGATGCCCAGATGTGGCAGATCCTGGTTCGAGTGATCGTGTGTCGCTGCAATG	similar to UP|CADG_HUMAN (O75309) Cadherin-16 precursor (Kidney-specific cadherin) (Ksp-cadherin), partial (15%)	TC187109	4.77865	NM_004062	cadherin 16, KSP-cadherin;CDH16	Cadherin	Cell adhesion-mediated signaling;Cell adhesion
T4	SS00003905	GAAGCAGCAAAAATCTCCAATGTGGATGAGAGGCTGGATAGCAGTCCATGAGGTGCTGATGCTGCTGCCA	homologue to UP|CHIO_HUMAN (P52757) Beta-chimaerin (Beta-chimerin) (Rho-GTPase-activating protein 3), partial (40%)	TC174230	-3.97141	NM_004067	chimerin (chimaerin) 2;CHN2	Other G-protein modulator	Other intracellular signaling cascade
T4	SS00006178	CTTCTTCCTGATTATGAAGTTCTGGATGCTGATTCTGGCCACCACAATCCCCATTCCTGCCGGGTACTGC	similar to UP|CICK_HUMAN (P51800) Chloride channel protein ClC-KA (ClC-K1), partial (28%)	TC195650	-3.44354	NM_004070	chloride channel Ka;CLCNKA	Anion channel	Anion transport
T4	SS00001390	TGACTCAACTCAAGTCCCTAAGCGACACCATTGAGAAGCTCAAGGACGAAGTCCTTAAGGAGACCGTATC	homologue to UP|Q6NZM3 (Q6NZM3) Dctn1 protein, partial (31%)	TC164004	5.06849	NM_004082	dynactin 1 (p150, glued homolog, Drosophila);DCTN1	Non-motor microtubule binding protein	General vesicle transport
T4	SS00000643	GCTGCGGATGCTGCTGGAGGTCACCTACGAGGCCATTGTGGACGGAGGCATCAACCCTGCTTCCCTTCGT	UP|Q866R7 (Q866R7) Fatty acid synthase (Fragment), complete	TC188510	-3.21013	NM_004104	fatty acid synthase;FASN	Synthase;Dehydrogenase;Methyltransferase;Acyltransferase;Esterase	Amino acid metabolism;Fatty acid biosynthesis
T4	SS00011310	CCAATAAATCCACCCAAGGAGAGGAAAATAAAATGGCAACCCAGGACCTAGTGGCTAAGATTCTGCACTC	GB|AAH30485.1|20988932|BC030485 fibroblast growth factor 12, isoform b {Mus musculus;} , complete	TC167241	-3.24476	NM_004113	fibroblast growth factor 12;FGF12	Growth factor	Receptor protein tyrosine kinase signaling pathway
T4	SS00008625	CTTAGCACCCTGACGGGAAAGACGAGTGTTGTGTTTTGCATGAGATTGCCCCATCCTGTAATGAAACAGA	homologue to UP|GBGA_HUMAN (P50151) Guanine nucleotide-binding protein G(I)/G(S)/G(O) gamma-10 subunit, complete	TC163750	5.60302	NM_004125	hypothetical protein LOC552891;unassigned	Large G-protein	G-protein mediated signaling
T4	SS00002635	GGCACCAGACCCAGGGTGGCCTGACTGCTTCAATTCTGGAGTCTTTGTTTATCAGCCTTCAGTTGAAACA	homologue to GB|AAD52093.1|5814085|AF087942 glycogenin-1L {Homo sapiens;} , partial (92%)	TC184082	-5.41817	NM_004130	glycogenin 1;GYG1	Glycosyltransferase;Other transferase	Glycogen metabolism
T4	SS00000839	CCACACAAGGCCTGTGCAGACTTTGGAAAAGAATTCACAGCTCTCCGCCAGAGGAAAGGCATTTGCTGCA	Homo sapiens lipopolysaccharide binding protein (LBP), mRNA	BF079499	3.31823	NM_004139	lipopolysaccharide binding protein;LBP	Transfer/carrier protein;Antibacterial response protein	Lipid and fatty acid transport;Transport;Macrophage-mediated immunity;Other immune and defense;Stress response
T4	SS00009677	GCAGGGTTCTTGAACTTTTCCATCACAGATGACTTGGTTCCACCTACTTCTAACATCCGACTGACCACCA	lipopolysaccharide-binding protein LPSBP [Sus scrofa]	TC164720	-3.28427	NM_004139	lipopolysaccharide binding protein;LBP	Transfer/carrier protein;Antibacterial response protein	Lipid and fatty acid transport;Transport;Macrophage-mediated immunity;Other immune and defense;Stress response
T4	SS00013157	ACCCTCGGGGCTCCGATGAAGAGAACCTGGACTCAGAGACTTCAGCCAGCACTGAAAGCCTGTTGGAAGA	similar to GB|AAF00119.1|6002743|AF143684 unconventional myosin IXb {Homo sapiens;} , partial (66%)	TC164192	-4.5428	NM_004145	myosin IXB;MYO9B	Actin binding motor protein;Other G-protein modulator	Intracellular signaling cascade;Cell structure
T4	SS00000817	CAGCCTGCTTCACCTGCTGGGTTTGTCCGCATGTTGTAATTGTGCAAATAAACGCTCACTCCAAATTAGC	homologue to GB|BAA23101.1|2576244|D89870 antizyme {Homo sapiens;} , complete	TC162723	4.17907	NM_004152	ornithine decarboxylase antizyme 1;OAZ1	Other enzyme inhibitor;Other miscellaneous function protein	Apoptosis;Oncogenesis;Other metabolism
T4	SS00000095	TGATTGTGTTCTAAGGGGACGGAGTGGGGGGAAGACGTTTGCTCTCCCGGAACAGCCTATCTCATTCCTC	homologue to UP|Q6ZPF0 (Q6ZPF0) MKIAA3012 protein (Fragment), partial (98%)	TC161952	13.4214	NM_004161	RAB1A, member RAS oncogene family;RAB1A	Small GTPase	General vesicle transport
T4	SS00008450	AGCCTTGCATTATACTCAAAACAGCCATTTGTGTGTGCAACCAGGGCACTGTAGACCTATCTTAGAGCAG	homologue to UP|Q6ZPF0 (Q6ZPF0) MKIAA3012 protein (Fragment), partial (98%)	TC161952	-4.83141	NM_004161	RAB1A, member RAS oncogene family;RAB1A	Small GTPase	General vesicle transport
T4	SS00007851	TTCATTTAAGAGACTGAAGTTAGGGACTTGTTTCACATTTGGACATGGCTAATCGAGGAGCAACAAGACC	homologue to UP|RB5A_CANFA (P18066) Ras-related protein Rab-5A, complete	TC180867	-3.08031	NM_004162	RAB5A, member RAS oncogene family;RAB5A	Small GTPase	Intracellular signaling cascade;Receptor mediated endocytosis;General vesicle transport
T4	SS00008193	GCACTAGAGTTGGCAGAGCTGTTTGTGAACTGCAGGTCATCCTTATTTTGAACTGAGTTTGTAACCAGCC	Homo sapiens solute carrier family 1 (neuronal/epithelial high affinity glutamate transporter, system Xag), member 1 (SLC1A1), mRNA	TC185547	-6.23029	NM_004170	solute carrier family 1 (neuronal/epithelial high affinity glutamate transporter, system Xag), member 1;SLC1A1	Other transporter	Amino acid transport;Ligand-mediated signaling;Ion transport;Synaptic transmission
T4	SS00009739	CGGCCGTGGACCCGCTCATCTGGAAGTGGAACACAGCCTTTGTGCTCCTGACGCTGGTCTTTATCTCCGT	sodium/hydrogen exchanger isoform 3 [Sus scrofa]	NP275526	9.19868	NM_004174	solute carrier family 9 (sodium/hydrogen exchanger), member 3;SLC9A3	Cation transporter	Cation transport;Homeostasis
T4	SS00005389	GTATGTGAATTCTGTCAAGCAGTTTTCCCACCATCCATTACATCCAGGGGGGATTTCCTCCGGCATCTTA	similar to UP|TANK_HUMAN (Q92844) TRAF family member-associated NF-kappa-B activator (TRAF-interacting protein) (I-TRAF), partial (37%)	TC167729	8.42171	NM_004180	TRAF family member-associated NFKB activator;TANK	Molecular function unclassified	Biological process unclassified
T4	SS00009546	AATTCGGCACGAGCCCAGTCCAACCCTGAGTCCCTTGACTTTTATATTCTGACTCCAAGGTATTGTTCAG	Homo sapiens Smcy homolog, X-linked (mouse) (SMCX), mRNA	TC63579	3.59877	NM_004187	jumonji, AT rich interactive domain 1C;JARID1C	Other zinc finger transcription factor	mRNA transcription;Spermatogenesis and motility
T4	SS00002804	GTGGAGTGGGCAGACTGTCCAATGGTGGCTGAGATGGTGGGGATCAAGTTCTTCACAAATGAGTTTGTGG	homologue to UP|S281_RABIT (Q9MZT2) Sodium/nucleoside cotransporter 1 (Na(+)/nucleoside cotransporter 1) (Sodium-coupled nucleoside transporter 1) (Concentrative nucleoside transporter 1) (CNT 1), partial (34%)	TC171930	-4.16653	NM_004212	solute carrier family 28 (sodium-coupled nucleoside transporter), member 2;SLC28A2	Other transporter	Nucleoside, nucleotide and nucleic acid transport;Cation transport
T4	SS00004741	GGATCTTCAGAAGGAGCTTCCCAGGTACCTCGGGAAGCTGTTCAGCGATGATGCCAACGTGTTGGTGTGG	similar to UP|Q8N5D8 (Q8N5D8) Ubiquitin-conjugating enzyme E2L 6, isoform 1 (UBE2L6 protein), complete	TC164187	4.58079	NM_004223	ubiquitin-conjugating enzyme E2L 6;UBE2L6	Other ligase	Protein modification
T4	SS00003251	CCAAGAGACCTGCCAAAGATGACCCTGAATCCAAGTTCAGCCAGCAGCAGTCCTTTGTGCAGCTTCTCCA	homologue to UP|CIP4_HUMAN (Q15642) Cdc42-interacting protein 4 (Thyroid receptor interacting protein 10) (TRIP-10), partial (26%)	TC174174	-3.52768	NM_004240	thyroid hormone receptor interactor 10;TRIP10	Other signaling molecule;Cytoskeletal protein;Other miscellaneous function protein	Other cell cycle process;Cell structure
T4	SS00004735	TCTTCGATGATCCTATGTTGCTGGAGCTCGCCAAGCAGGATGTTGTGCTCAATTACCCCATGTGAGCGCT	GB|AAH02360.1|12803113|BC002360 U5 snRNP-specific protein, 116 kD {Homo sapiens;} , partial (38%)	TC163859	3.1493	NM_004247	elongation factor Tu GTP binding domain containing 2;EFTUD2	Ribonucleoprotein	mRNA splicing
T4	SS00004445	TGCCCAGCTATTTGCAGCGCTGATTGCACGAACGGCAAAAGACATTGATGTTTTGATAGATTCCTTACCC	homologue to UP|SRB7_HUMAN (Q13503) RNA polymerase II holoenzyme component SRB7 (RNAPII complex component SRB7), complete	TC163614	-3.43279	NM_004264	SRB7 suppressor of RNA polymerase B homolog (yeast);SURB7	Transcription factor	mRNA transcription
T4	SS00000059	CAATGCTCAGGTCATCCTCGTGGGGAACAAATGTGACCTGGAGGACGAGCGTGTTGTGCCTACTGAAGAG	homologue to UP|RB3D_HUMAN (O95716) Ras-related protein Rab-3D, partial (81%)	TC171591	16.4587	NM_004283	RAB3D, member RAS oncogene family;RAB3D	Small GTPase	Intracellular signaling cascade;Receptor mediated endocytosis;General vesicle transport
T4	SS00000931	ATTTATGAGAAGAAGTATGGCCAAGTCCCTATGTGTGACGCAGGAGAGCAGTGCGCCGTGCGAAAAGGAG	homologue to UP|CART_MOUSE (P56388) Cocaine- and amphetamine-regulated transcript protein precursor [Contains: CART(1-52); CART(55-102)], partial (90%)	TC186672	4.36639	NM_004291	CART prepropeptide;CARTPT	Molecular function unclassified	Cell surface receptor mediated signal transduction;Intracellular signaling cascade;Synaptic transmission;Other neuronal activity
T4	SS00003829	TGATGAGTTCCTCCCACTGCTAAGCCTTGTCCTGGCCCAATGTGACCTTCCTGAGCTGCTGCTGGAGGCT	similar to GB|AAB58256.1|1724122|RNU80076 RIN1 {Rattus norvegicus;} , partial (17%)	TC176660	-4.2977	NM_004292	Ras and Rab interactor 1;RIN1	Guanyl-nucleotide exchange factor;Membrane traffic regulatory protein	Endocytosis;Other intracellular protein traffic
T4	SS00004042	GAGGGCGTTCAGGACGGCATGAACTGGGTCTGCAAAAATGTCAATGCAAAGAAGAAATAAAATCTAGACG	UP|ARL3_HUMAN (P36405) ADP-ribosylation factor-like protein 3, complete	TC185708	3.54591	NM_004311	ADP-ribosylation factor-like 3;ARL3	Small GTPase	General vesicle transport
T4	SS00012151	CCATCTCTAAGTCAGGATCACCAGGAGGCTGCATCAGGTCAGGAATGTTGGAAATGGCTCCGAACAAGTA	similar to GB|AAC34258.1|3523107|AF022224 Bcl-2-binding protein {Homo sapiens;} , partial (92%)	TC165351	-7.70653	NM_004323	BCL2-associated athanogene;BAG1	Molecular function unclassified	Biological process unclassified
T4	SS00005682	GCCTTAGATGGCGTGGCGTCCACTGAGGCACGCATTGTGTTCATGACCACCAACCACGTTGACAGGCTCG	homologue to UP|BCS1_HUMAN (Q9Y276) Mitochondrial chaperone BCS1 (BCS1-like protein) (H-BCS1), complete	TC165427	5.34144	NM_004328	BCS1-like (yeast);BCS1L	Chaperone;Other hydrolase	Protein complex assembly;Oxidative phosphorylation
T4	SS00006084	CAACGCCTACGTGACCGACCAGGACGAGAGGATCTATCAGGGTATCCGCGACGTTTCTAAATGGAGTGAG	similar to UP|BPHL_HUMAN (Q86WA6) Valacyclovir hydrolase precursor (VACVase) (Biphenyl hydrolase-like protein) (Biphenyl hydrolase-related protein) (Bph-rp) (Breast epithelial mucin-associated antigen) (MCNAA) , complete	TC182599	12.9529	NM_004332	biphenyl hydrolase-like (serine hydrolase; breast epithelial mucin-associated antigen);BPHL	Hydrolase	Detoxification;Other metabolism
T4	SS00013227	ACGGTTGCACCTGATGCCGGAAGGCAAGCACAACCTGCATTTACGTTTTGCAGATGAATTCAACAAGTTA	similar to UP|BPHL_HUMAN (Q86WA6) Valacyclovir hydrolase precursor (VACVase) (Biphenyl hydrolase-like protein) (Biphenyl hydrolase-related protein) (Bph-rp) (Breast epithelial mucin-associated antigen) (MCNAA) , complete	TC182599	3.43223	NM_004332	biphenyl hydrolase-like (serine hydrolase; breast epithelial mucin-associated antigen);BPHL	Hydrolase	Detoxification;Other metabolism
T4	SS00003020	AGCAAGGGTGTTACCTGGGCCATAACTCAAGCCAGCCAATCACATGTAAGGGTAATCCTGTGGAAATAGA	homologue to UP|CH01_HUMAN (Q9Y236) Protein C8orf1 (hT41), partial (62%)	TC168222	6.93377	NM_004337	oxidative stress induced growth inhibitor family member 2;OSGIN2	Molecular function unclassified	Biological process unclassified
T4	SS00004126	CACTTAGCAGATGCTCTGGGGCTTCCAGATAGGTCACGTGCTCACATGCACACACATGCAGACCGTGCTT	homologue to UP|PYR1_HUMAN (P27708) CAD protein [Includes: Glutamine-dependent carbamoyl-phosphate synthase ; Aspartate carbamoyltransferase ; Dihydroorotase ] , partial (20%)	TC162614	-3.45823	NM_004341	carbamoyl-phosphate synthetase 2, aspartate transcarbamylase, and dihydroorotase;CAD	Other transferase	Amino acid metabolism;Pyrimidine metabolism
T4	SS00007410	TAACAAGCACATGTTGTACCTGTGTCCCCACGAGCAAGGGACATCTCTTTGATGGTTCCCGTTGTCATTG	homologue to UP|CET2_MOUSE (Q9R1K9) Centrin 2 (Caltractin isoform 1), complete	TC163165	-3.19438	NM_004344	centrin, EF-hand protein, 2;CETN2	Calmodulin related protein	Calcium mediated signaling;Cell cycle;Cell proliferation and differentiation
T4	SS00010171	TATAGACCTGCTGTGGAGAGTACGTCGGCCACAGAAACCCAAATTTGTGACTGTATGGGTCAGATAATTA	UP|MP23_PIG (P49930) Antibacterial peptide PMAP-23 precursor (Myeloid antibacterial peptide 23), complete	TC175763	4.54779	NM_004345	cathelicidin antimicrobial peptide;CAMP	Protease inhibitor;Antibacterial response protein	Other immune and defense
T4	SS00000114	ATAGGAGAGCGAGTGCGCACCCTCGTACTAGGACTGGTGAACTCTACTTTGACAATTGAAGAATTTCATT	homologue to UP|Q8C066 (Q8C066) Mus musculus adult male medulla oblongata cDNA, RIKEN full-length enriched library, clone:6332428O11 product:CBFA2T1 identified gene homolog (human), full insert sequence, partial (35%)	TC195610	3.56844	NM_004349	runt-related transcription factor 1; translocated to, 1 (cyclin D-related);RUNX1T1	Transcription cofactor	mRNA transcription regulation;Chromatin packaging and remodeling
T4	SS00004344	GTTTGGAATCTAAATAAAGCGACTTTATGAGAAGCCAGAGGACCTCGGGGTCCGGGCGCATGGCCTGTGC	homologue to UP|UBC3_HUMAN (P49427) Ubiquitin-conjugating enzyme E2-32 kDa complementing (Ubiquitin-protein ligase) (Ubiquitin carrier protein) (E2-CDC34) , complete	TC163763	5.10345	NM_004359	cell division cycle 34 homolog (S. cerevisiae);CDC34	Other ligase	Protein modification;Cell proliferation and differentiation
T4	SS00006448	ATCTGGAGACGGGCCAGTAAAGTCAGTACGCAAAAGAAGAGTTCGAAAGGAGTAGCCTGTATTCAAGTAT	calmegin [Sus scrofa]	TC169661	4.01237	NM_004362	calmegin;CLGN	Chaperone;Other select calcium binding proteins	Protein folding;Constitutive exocytosis
T4	SS00001867	ATTCAGGTAAAATAAGCTTGAGGAATTTGCGACGTGTTGCCAGAGAATTGGGTGAAAACATGAGTGATGA	homologue to GB|AAH05383.1|13529248|BC005383 centrin 3 {Homo sapiens;} , complete	TC183690	-3.22076	NM_004365	centrin, EF-hand protein, 3 (CDC31 homolog, yeast);CETN3	Calmodulin related protein	Calcium mediated signaling;Cell cycle;Cell proliferation and differentiation
T4	SS00005634	TCCAAACATGATGGGCACACATGCCAACAACATGATGGCCCAGGCGCCTGCGCAGAACCAGTTCCTGCCG	homologue to UP|Q8QZV8 (Q8QZV8) CREB-binding protein (Fragment), partial (7%)	TC172986	5.2383	NM_004380	CREB binding protein (Rubinstein-Taybi syndrome);CREBBP	Transcription cofactor;Chromatin/chromatin-binding protein;Acetyltransferase	mRNA transcription regulation
T4	SS00007113	GTTGCGGGAAGATTTTTTCTATAGTGAACTCTGTGGGCGTCCTCCAAGTATTACCCCTGGACAGCAGCGA	homologue to UP|Q6JHU9 (Q6JHU9) CREB-binding protein, partial (4%)	TC165446	-3.18269	NM_004380	CREB binding protein (Rubinstein-Taybi syndrome);CREBBP	Transcription cofactor;Chromatin/chromatin-binding protein;Acetyltransferase	mRNA transcription regulation
T4	SS00005531	CTGTCCCTGGTCGGCGACACCACGGGAGACACCCTAGAAAAGTTTGTGGAGGGTTTGTAGCATTGTGAGA	homologue to UP|Q6JHU9 (Q6JHU9) CREB-binding protein, partial (4%)	TC165446	3.60071	NM_004380	CREB binding protein (Rubinstein-Taybi syndrome);CREBBP	Transcription cofactor;Chromatin/chromatin-binding protein;Acetyltransferase	mRNA transcription regulation
T4	SS00003008	AGCTCAGGTTGGGGTCTGGAAACAGGAAGGTGGTCTGCGTCATGGTCTTCCTTCTCTTCATCGCCTTCAA	homologue to UP|AT6B_MOUSE (O35451) Cyclic-AMP-dependent transcription factor ATF-6 beta (Activating transcription factor 6 beta) (ATF6-beta) (cAMP responsive element binding protein-like 1) (cAMP response element binding protein-related protein) (Creb-rp	TC171960	-3.46498	NM_004381	cAMP responsive element binding protein-like 1;CREBL1	CREB transcription factor;Nucleic acid binding	mRNA transcription regulation;Signal transduction;Stress response
T4	SS00004676	AGATGATCCAACATCCCCTTTTGAAACCGTCCAGATCAATGTGGGCCCCACCTCTGATGATCCCTCAGAT	similar to GB|AAA97438.1|1144330|HSU31903 CREB-RP {Homo sapiens;} , partial (42%)	TC186116	-3.35896	NM_004381	cAMP responsive element binding protein-like 1;CREBL1	CREB transcription factor;Nucleic acid binding	mRNA transcription regulation;Signal transduction;Stress response
T4	SS00010762	AGCTTATGTACAAAGCCATGGCTTGCTCGGCATTGGCATGTGGCATGCAAGCTGTCTTGACTACTCTGGA	similar to UP|DIAC_HUMAN (Q01459) Di-N-acetylchitobiase precursor , partial (93%)	TC161996	-4.13022	NM_004388	chitobiase, di-N-acetyl-;CTBS	Glycosidase	Other polysaccharide metabolism
T4	SS00005969	AAGGAGGACCCTAAAGCACTGGCTGTTGCTTTGAACTGGGACATAAGGAAGACGGAAACGGTTCAACAGA	similar to UP|DFFA_MOUSE (O54786) DNA fragmentation factor alpha subunit (DNA fragmentation factor 45 kDa subunit) (DFF-45) (Inhibitor of CAD) (ICAD), partial (48%)	TC184746	7.66081	NM_004401	DNA fragmentation factor, 45kDa, alpha polypeptide;DFFA	Other miscellaneous function protein	Induction of apoptosis
T4	SS00012832	TATGTGCCTCACGGCAGCAGTCTTTGCTTTGCTTCGAAAGTTTTCTGTGTATTCAGCTTGTCATTTTCTA	Homo sapiens desmoplakin (DSP), mRNA	TC188422	-3.21844	NM_004415	desmoplakin;DSP	Molecular function unclassified	Biological process unclassified
T4	SS00010094	GGATTCCTATATGTGGCTATCGCATCTGTACAGGCTTGTCTGCAAGCAGGAGGACTCAGGTCAAGCACTT	homologue to UP|DTX1_HUMAN (Q86Y01) Deltex protein 1 (Deltex-1) (Deltex1) (hDTX1), partial (38%)	TC184514	-4.77146	NM_004416	deltex homolog 1 (Drosophila);DTX1	Transcription cofactor	mRNA transcription;Cell surface receptor mediated signal transduction;Neurogenesis
T4	SS00005836	TTTCCTCGAAAGCCGTCGCCCTCCCCTTGGCTTCCGAGGACAAAGAGCACAAGAAGACTTCACGCTGGGG	homologue to UP|DUS1_HUMAN (P28562) Dual specificity protein phosphatase 1 (MAP kinase phosphatase-1) (MKP-1) (Protein-tyrosine phosphatase CL100) (Dual specificity protein phosphatase hVH1) , complete	TC182099	3.86028	NM_004417	dual specificity phosphatase 1;DUSP1	Kinase inhibitor;Protein phosphatase	Protein phosphorylation;MAPKKK cascade;JNK cascade;Muscle development;Cell cycle control
T4	SS00000202	CGATTTCATCGATTCCATCAAGAATGCCGGCGGAAGGGTGTTTGTCCACTGCCAGGCGGGCATTTCCCGA	homologue to UP|DUS1_HUMAN (P28562) Dual specificity protein phosphatase 1 (MAP kinase phosphatase-1) (MKP-1) (Protein-tyrosine phosphatase CL100) (Dual specificity protein phosphatase hVH1) , complete	TC182099	3.40465	NM_004417	dual specificity phosphatase 1;DUSP1	Kinase inhibitor;Protein phosphatase	Protein phosphorylation;MAPKKK cascade;JNK cascade;Muscle development;Cell cycle control
T4	SS00008447	CACGATGGCCAGATGAACTGACTGAAGGAAAAACAAGACGGAACCCAACATAAGTGTCCGTGAGGATGTG	similar to UP|EFA1_HUMAN (P20827) Ephrin-A1 precursor (EPH-related receptor tyrosine kinase ligand 1) (LERK-1) (Immediate early response protein B61) (Tumor necrosis factor, alpha-induced protein 4), complete	TC183884	-3.97805	NM_004428	ephrin-A1;EFNA1	Molecular function unclassified	Biological process unclassified
T4	SS00006690	GGTACTACCCATGAACATGACCAGCCAGCACATTTAACCCTGAAGGATGACAGTGTACCTGTGAACAGAA	UP|ETFD_PIG (P55931) Electron transfer flavoprotein-ubiquinone oxidoreductase, mitochondrial precursor (ETF-QO) (ETF-ubiquinone oxidoreductase) (ETF dehydrogenase) (Electron-transferring-flavoprotein dehydrogenase) (Fragment) , partial (57%)	TC166131	-3.20483	NM_004453	electron-transferring-flavoprotein dehydrogenase;ETFDH	Oxidoreductase	Electron transport
T4	SS00004590	ACAAGTACAACTGGAAACTGGACGAAGCTCGGAAAAACCTGCTCCGCACGCACACCACGTCAGCCAGTGC	homologue to GB|CAG33021.1|48145597|CR456740 FARSLA {Homo sapiens;} , complete	TC183914	3.0965	NM_004461	phenylalanine-tRNA synthetase-like, alpha subunit;FARSLA	Aminoacyl-tRNA synthetase;Ligase	Amino acid activation
T4	SS00003716	AGACAGATGCCCCTTTCACACCAGAACCTGTACGAACGGAAAACCAGCATGCCCAAAGCACTGCCGCTTT	similar to UP|VEGD_HUMAN (O43915) Vascular endothelial growth factor D precursor (VEGF-D) (c-fos induced growth factor) (FIGF), partial (52%)	TC197160	-3.49603	NM_004469	c-fos induced growth factor (vascular endothelial growth factor D);FIGF	Growth factor	Ligand-mediated signaling;Angiogenesis;Cell cycle control;Cell proliferation and differentiation
T4	SS00006938	ATGTCTATTACAATCACTGTCTGTCTGTCAGGGGTGGCCCTGCTGCCCCTCAGAATCCTGGTGCCTTGAA	homologue to GB|AAC98728.1|4079711|AF023303 reggie1-2 {Rattus norvegicus;} , partial (51%)	TC183986	-4.46282	NM_004475	flotillin 2;FLOT2	Membrane traffic protein	General vesicle transport;Cell proliferation and differentiation
T4	SS00011998	ACAGAGGCCAGGCAAGGACATAAGCTGGTGGCGGAATGGGCTCCCTCCCCAGTGTTTATACTGTAACTGT	similar to GB|AAH14188.2|15559665|BC014188 GOLGA2 protein {Homo sapiens;} , partial (31%)	TC162311	-5.18098	NM_004486	golgi autoantigen, golgin subfamily a, 2;GOLGA2	Other membrane traffic protein	Protein targeting and localization
T4	SS00008495	TCCCCACAGTGCTCAAGGCCAGCCTACAGTCCATATGTCACCCAGACATTAAGGAAAAGACACATTTTTT	homologue to UP|HDGF_HUMAN (P51858) Hepatoma-derived growth factor (HDGF) (High-mobility group protein 1-like 2) (HMG-1L2), complete	TC182138	-3.60893	NM_004494	hepatoma-derived growth factor (high-mobility group protein 1-like);HDGF	Growth factor	mRNA transcription;Ligand-mediated signaling;Cell proliferation and differentiation
T4	SS00007299	CTCCCTTGGGCTCTGATGAAAAATTGCTGACTGTAGCTTTGAAGTTTAGCTCTGAGAACCGTAGATGATT	homologue to UP|HDGF_HUMAN (P51858) Hepatoma-derived growth factor (HDGF) (High-mobility group protein 1-like 2) (HMG-1L2), complete	TC182138	-5.50915	NM_004494	hepatoma-derived growth factor (high-mobility group protein 1-like);HDGF	Growth factor	mRNA transcription;Ligand-mediated signaling;Cell proliferation and differentiation
T4	SS00006253	GCTGGCCAAGTTTTAGATATTAATCTGGCTGCAGAGCCAAAAGTGAACCGAGGAAAGGCAGGTGTGAAAC	UP|O77768 (O77768) Heterogeneous nuclear ribonucleoprotein C, partial (71%)	TC162913	-4.63283
T4	SS00004159	GGAACCTACAGTCCCAGAGGCTGACGTTAGTATCTATTTACCAGCCTTGAAGACGATGAAAAGTGTTGTG	similar to UP|O60921 (O60921) Hus1+-like protein (HUS1 checkpoint protein) (S. pombe) (Hus1-like protein), partial (51%)	TC163932	3.23283	NM_004507	HUS1 checkpoint homolog (S. pombe);HUS1	Molecular function unclassified	DNA repair;Cell cycle control
T4	SS00004537	TGATCCCAAGACATGCACTCAACAGTCGCAGTGTCATGATTGACGAGGACATGACTGCCCGCATCAGCAT	UP|ILK1_HUMAN (Q13418) Integrin-linked protein kinase 1 (ILK-1) (59 kDa serine/threonine-protein kinase) (p59ILK) , complete	TC182083	28.6219	NM_004517	integrin-linked kinase;ILK	Non-receptor serine/threonine protein kinase	Protein phosphorylation;Cell adhesion-mediated signaling
T4	SS00004637	CTCCGCAAGGTGGGCTCTTTCGACCCCTACAGTGACGATCCTCGGCTGGGCATCCAGAAGATTTTCCTCT	homologue to UP|Q8K1X0 (Q8K1X0) Lethal giant larvae homolog 2, partial (43%)	TC186279	-3.70841	NM_004524	lethal giant larvae homolog 2 (Drosophila);LLGL2	Membrane traffic regulatory protein	Regulated exocytosis;Neurogenesis
T4	SS00006322	CAAGCCCTTCATGCCTATTGCGCCCACCAGTGAACCCCAGCACCTGACGGTGGAGGACGTGACAGACACC	homologue to UP|Q8K2V0 (Q8K2V0) Myosin binding protein C, fast-type, partial (12%)	TC180257	9.30396	NM_004533	myosin binding protein C, fast type;MYBPC2	Molecular function unclassified	Muscle contraction
T4	SS00012713	TCCCTGGGTTCTCAAGCTGCCTTGTGTTTTGTGTCAGTATAATTTATGGCTGTACCATCCCTTAATTTGT	homologue to UP|Q9Y5Z1 (Q9Y5Z1) Nebulin (Fragment), partial (8%)	TC189503	-5.42983	NM_004543	nebulin;NEB	Non-motor actin binding protein	Muscle contraction
T4	SS00003561	AGGTTACGCACACCGGCCAGGCCTATGACGATGGAGACTACAGACGAGTTCGGTTTTCAGATCGTCAGAA	similar to UP|NUMM_BOVIN (P23934) NADH-ubiquinone oxidoreductase 13 kDa-A subunit, mitochondrial precursor (Complex I-13KD-A) (CI-13KD-A) , partial (96%)	TC163288	5.37814	NM_004553	NADH dehydrogenase (ubiquinone) Fe-S protein 6, 13kDa (NADH-coenzyme Q reductase);NDUFS6	Oxidoreductase	Oxidative phosphorylation
T4	SS00007814	GAAGTGAGTGAGATCATTGGCCGAGACCTGAGTGGCTTCCCTGCACCTCCTGGAGAAGAGCCTCCTGCCT	homologue to UP|NFC4_HUMAN (Q14934) Nuclear factor of activated T-cells, cytoplasmic 4 (T cell transcription factor NFAT3) (NF-ATc4) (NF-AT3), partial (59%)	TC186073	-4.37309	NM_004554	nuclear factor of activated T-cells, cytoplasmic, calcineurin-dependent 4;NFATC4	Other transcription factor	mRNA transcription regulation;T-cell mediated immunity;Mesoderm development
T4	SS00005869	CCCAAGGATGTGGCACGAGTAGAAAGCAAGACGGTGATTGTAACTCCTTCTCAACGGGACACGGTGCCCC	homologue to UP|Q86U01 (Q86U01) Full-length cDNA clone CS0DC022YA24 of Neuroblastoma of Homo sapiens (human) (Fragment), partial (75%)	TC167772	5.17969	NM_004563	phosphoenolpyruvate carboxykinase 2 (mitochondrial);PCK2	Decarboxylase	Gluconeogenesis
T4	SS00012383	TGTCCCCAGGGGCTCTGCTGAGCGTCTGCCAGCCCAACACCGTGCATGACAAGAGGTAGTTTTATTACCT	UP|PEXE_HUMAN (O75381) Peroxisomal membrane protein PEX14 (Peroxin-14) (Peroxisomal membrane anchor protein PEX14) (PTS1 receptor docking protein), partial (11%)	TC186748	-4.11377	NM_004565	peroxisomal biogenesis factor 14;PEX14	Other receptor;Other miscellaneous function protein	Peroxisome transport
T4	SS00006328	AATTCAACGTTGGCCAGTACCGCCGGGACATGGTCAAGACGTACAAATCTTTCGAGTTTTTCCTTCCAGA	homologue to GB|BAA18921.1|1905761|D49818 6-phosphofructo-2-kinase/fructose-2, 6-bisphosphatase {Homo sapiens;} , partial (48%)	TC192134	4.219	NM_004567	6-phosphofructo-2-kinase/fructose-2,6-biphosphatase 4;PFKFB4	Carbohydrate phosphatase	Glycolysis;Monosaccharide metabolism
T4	SS00004707	AGTAGGGCCGCGCCCGCGGACTGGCCTGACTTTTTACAGTTTGCACAGCAAACATTTTACACAGTTGTAC	homologue to UP|Q96I87 (Q96I87) PBX/knotted 1 homeobox 1, isoform 1 (Homeobox-containing protein PKNOX1), complete	TC165969	6.35998	NM_004571	PBX/knotted 1 homeobox 1;PKNOX1	Homeobox transcription factor	mRNA transcription regulation
T4	SS00009819	TCAGCCTGTGTGACAGGCACACCAAATTTTTTGAAGGAGCCGGAAGATCCAAGCAACAGGTCGTTTTCTC	UP|2ABB_PIG (P54614) Serine/threonine protein phosphatase 2A, 55 kDa regulatory subunit B, beta isoform (PP2A, subunit B, B-beta isoform) (PP2A, subunit B, B55-beta isoform) (PP2A, subunit B, PR55-beta isoform) (PP2A, subunit B, R2-beta isoform), partial	TC170233	5.09169	NM_004576	protein phosphatase 2 (formerly 2A), regulatory subunit B (PR 52), beta isoform;PPP2R2B	Protein phosphatase	Protein phosphorylation;Stress response
T4	SS00009108	GAAAGACTGGGTGCTTCAGAGCTTGAGAAAAGAGAAGGGAACACTACACCTGTGTTGTGTATGAACTGAA	UP|TR2B_HUMAN (Q15815) Arginine/serine-rich splicing factor 10 (Transformer-2-beta) (HTRA2-beta) (Transformer 2 protein homolog) (Silica-induced protein 41) (RA301), complete	TC183605	-3.7406	NM_004593	splicing factor, arginine/serine-rich 10 (transformer 2 homolog, Drosophila);SFRS10	mRNA splicing factor	mRNA splicing
T4	SS00009666	CTGGTGGGCAGCAATGGGACCATTCTGACCACAATGCCTGTGATGATGGGGCAAGAGAAAGTGCCCATTA	sterol regulatory element binding protein-2 [Sus scrofa]	TC173040	-3.84836	NM_004599	sterol regulatory element binding transcription factor 2;SREBF2	Basic helix-loop-helix transcription factor	Regulation of lipid, fatty acid and steroid metabolism;mRNA transcription
T4	SS00001206	AACTCCTACCTCCATTGTCTATTTTTATCCCTAATTCCTGACCTGAAAATAAGCCAGGGTGGCAGGGACC	homologue to GB|AAH56158.1|33440499|BC056158 sterol regulatory element-binding transcription factor 2 {Homo sapiens;} , partial (18%)	TC162010	-4.9947	NM_004599	sterol regulatory element binding transcription factor 2;SREBF2	Basic helix-loop-helix transcription factor	Regulation of lipid, fatty acid and steroid metabolism;mRNA transcription
T4	SS00005716	CAGAGACGCGGTATTTCGGGCCCACACGGGATGTGCTGTTCTCGTGTTCTCAGGAGAGTCTCGACATTGT	homologue to GB|AAB03695.1|1292913|HSU43431 DNA topoisomerase III {Homo sapiens;} , partial (11%)	TC191430	3.15067	NM_004618	topoisomerase (DNA) III alpha;TOP3A	Nucleic acid binding;Select regulatory molecule;Isomerase	DNA replication;DNA replication
T4	SS00000719	GGTAACTCTCAAGAGGACGGCAACTGCCTATACCGAGACAATGCATATGGGAACATGCATCATCTGAAGG	UP|VIPR_PIG (Q28992) Vasoactive intestinal polypeptide receptor 1 precursor (VIP-R-1) (Pituitary adenylate cyclase activating polypeptide type II receptor) (PACAP type II receptor) (PACAP-R-2), complete	TC171398	4.80959	NM_004624	vasoactive intestinal peptide receptor 1;VIPR1	G-protein coupled receptor	G-protein mediated signaling
T4	SS00007978	GGCACCAGATTCGTAATAAGAACTGTGTGATGTTATGTTGTGTCCACGTGTTGTTACTTGTGATTTGCAT	homologue to UP|WRB_HUMAN (O00258) Tryptophan-rich protein (Congenital heart disease 5 protein), complete	TC184526	-3.25873	NM_004627	tryptophan rich basic protein;WRB	Molecular function unclassified	Biological process unclassified
T4	SS00003255	AAGAGTTGGTCCATATATTTCTGCTAATCATCCGGGCCCTGCATCTCTCTGCCCGACTTGTGCTGTCCCT	similar to GB|CAA46158.1|37996|HSXPCC Xeroderma Pigmentosum Group C Complementing factor {Homo sapiens;} , partial (14%)	TC174516	-3.75618	NM_004628	xeroderma pigmentosum, complementation group C;XPC	Damaged DNA-binding protein	DNA repair
T4	SS00000482	ATTGAACAGACGCGGTAGAGGACTCACCCACCATTCGGGAATGAGAAAGTCTATCCCTCTGCAGGAGATG	UP|HE47_HUMAN (Q13838) Probable ATP-dependent RNA helicase p47 (HLA-B associated transcript-1), complete	TC181842	4.43208	NM_004640	HLA-B associated transcript 1;BAT1	RNA helicase	Nucleoside, nucleotide and nucleic acid metabolism
T4	SS00005417	TTGGGGGTCTTCTGCTGCTTTCTCATGCCTCCTGTGTCGGAGGGTTTCTCTGGCATCGGAGACTGAAGCA	similar to UP|NPHN_HUMAN (O60500) Nephrin precursor (Renal glomerulus-specific cell adhesion receptor), partial (16%)	TC190916	-3.4358	NM_004646	nephrosis 1, congenital, Finnish type (nephrin);NPHS1	CAM family adhesion molecule	Cell adhesion
T4	SS00000653	ATGACTCATTTGGGGCCACAGCTGACATCTCCTTAAAGTCTTCTCTGTATGCCTCCGCTTTGCCCTCGGT	homologue to UP|Q95287 (Q95287) Sucrase-isomaltase, intestinal (Fragment), complete	TC179780	-3.55825	NM_004668	maltase-glucoamylase (alpha-glucosidase);MGAM	Glucosidase	Biological process unclassified
T4	SS00010761	ATGGACCGACCCCATTGTGATGTGTCACCTGTACATGACTGACTTCTGTGCTGTGGTTTGATTGTAACAA	weakly similar to UP|RHOI_HUMAN (O95661) Rho-related GTP-binding protein RhoI, partial (87%)	TC162007	-3.80686	NM_004675	DIRAS family, GTP-binding RAS-like 3;DIRAS3	Molecular function unclassified	Biological process unclassified
T4	SS00008042	CAGGATCAGAGACCACAGATACTCACAGCCCATCTGTCTGTTTTCTTCTGTCTTTGCCCATGACTGTATC	homologue to UP|P52K_HUMAN (O43422) 52 kDa repressor of the inhibitor of the protein kinase (p58IPK-interacting protein) (58 kDa interferon-induced protein kinase-interacting protein) (P52rIPK) (Death associated protein 4) (THAP domain protein 0), partial	TC166519	-5.65694	NM_004705	protein-kinase, interferon-inducible double stranded RNA dependent inhibitor, repressor of (P58 repressor);PRKRIR	Kinase inhibitor	Biological process unclassified
T4	SS00004086	CAGTGCCTGACAACACCCAGCTTTATGTAAATATCCTGCCACCGTTAGCTGTGGGCACCCCACAGCCCCC	similar to UP|SNG2_HUMAN (O43760) Synaptogyrin 2 (Cellugyrin) (UNQ352/PRO615), complete	TC162046	-5.59591	NM_004710	synaptogyrin 2;SYNGR2	Membrane traffic regulatory protein	Neuronal activities
T4	SS00004154	CCAGACCTCTCCGGCAGATAGGCTGGCACACAGGGTTTCTGACCATCTGCCGAAACCCACTGGTGCTGAG	similar to GB|CAA05327.1|2959876|HSAJ2310 synaptogyrin 2 {Homo sapiens;} , partial (60%)	TC162612	3.61549	NM_004710	synaptogyrin 2;SYNGR2	Membrane traffic regulatory protein	Neuronal activities
T4	SS00007744	CTTGCCAGCTCTTGGGATCCTTGGATACCAGGAGCCATTTAGGAAGCTGGGGGAATTGGGCCACAGGGCC	homologue to UP|Q8CHE1 (Q8CHE1) MKIAA0651 protein (Fragment), partial (3%)	TC167070	-3.84573	NM_004723	rho/rac guanine nucleotide exchange factor (GEF) 2;ARHGEF2	Guanyl-nucleotide exchange factor	Amino acid transport;Signal transduction;Cell adhesion;Phagocytosis;Transport;Apoptosis;Cell cycle;Cell structure and motility
T4	SS00008234	ACTGGGTGTAAGCCTGAACCCATCTTTTGAAATGTATTTTCTTCATTGCAGGTCCACCTAATCGTCTCGT	homologue to UP|Q6HFZ0 (Q6HFZ0) ABC transporter efflux permease; daunorubicin resistance transmembrane protein, partial (5%)	TC163754	-3.69243	NM_004725	BUB3 budding uninhibited by benzimidazoles 3 homolog (yeast);BUB3	Other miscellaneous function protein	Chromosome segregation
T4	SS00003831	TTACTCTGGGCCCCGTTAGTTGATGCGGTTTACTTTAGGAACTTCGGCCGTCGCAAATCTTGGCTTGTCC	similar to UP|Q9JM68 (Q9JM68) Acetyl-CoA transporter, partial (57%)	TC187308	6.736	NM_004733	solute carrier family 33 (acetyl-CoA transporter), member 1;SLC33A1	Other transporter	Protein acetylation;Small molecule transport
T4	SS00009994	AGATTGCCACCATCACTACCACACACACCCCTTCTCAGCAGGGGGCTCAGGAGACCAGGAATATCACCAA	BAI1-associated protein 1 [Sus scrofa]	NP478403	-5.15464	NM_004742	membrane associated guanylate kinase, WW and PDZ domain containing 1;MAGI1	Nucleotide kinase;Other cell junction protein	Cell communication
T4	SS00003106	CAGGGGCCTTTTGAATATGACCCACTGAGCCGTCAAGAAGGGCAGAGTGAAAACACCACTTTTGGGTGAA	UP|Q7YS90 (Q7YS90) Cell cycle progression 2 protein (Fragment), partial (42%)	TC163653	4.13168
T4	SS00004424	AGATTCTCAGGAACCTACACCTGCATGAACACTTTCAAAGGGCGCACCTAAAAGCAGGACGCAGGGACGG	homologue to GB|AAH02730.1|12803781|BC002730 dehydrogenase/reductase (SDR family) member 3 {Homo sapiens;} , complete	TC182071	6.57694	NM_004753	dehydrogenase/reductase (SDR family) member 3;DHRS3	Dehydrogenase;Reductase	Other metabolism
T4	SS00006535	AAATGGAGATAGATATATGTAGAGAGAGCGACATGACGGGGCGGGCTCAATACAAGGGCCCCCGGCGGCA	similar to UP|RIP1_HUMAN (O95153) Peripheral-type benzodiazepine receptor-associated protein 1 (PRAX-1) (Peripheral benzodiazepine receptor interacting protein) (PBR-IP) (RIM binding protein 1) (RIM-BP1), partial (4%)	TC179565	11.7882	NM_004758	benzodiazapine receptor (peripheral) associated protein 1;BZRAP1	Molecular function unclassified	Biological process unclassified
T4	SS00006164	ATGAGCTGGAGAATGGATACATCAATTTTGACAAGCGGAGGAAGGAGTTTGCTGTCCTATCTGAGCTGCG	homologue to UP|RGL2_HUMAN (O15211) Ral guanine nucleotide dissociation stimulator-like 2 (RalGDS-like factor) (RAS-associated protein RAB2L), partial (66%)	TC165047	-3.08285	NM_004761	ral guanine nucleotide dissociation stimulator-like 2;RGL2	Guanyl-nucleotide exchange factor	G-protein mediated signaling;Receptor protein tyrosine kinase signaling pathway
T4	SS00006684	TGTGTGGTGGCCCGAACCTTAGGCAAACAACAGACTGTCATGGCCATTGCGACAAAGATCGCCCTGCAGA	homologue to UP|Q9JMB7 (Q9JMB7) MIWI, partial (22%)	TC177660	3.71988	NM_004764	piwi-like 1 (Drosophila);PIWIL1	Other miscellaneous function protein	Other nucleoside, nucleotide and nucleic acid metabolism;Oogenesis
T4	SS00006082	CTGCCCGAGTCCCTCTACTCGCTGGTCATGACCTACCAGAACGCACGCATGTGGTGGTCCTTCGGCTGCT	homologue to GB|AAH50334.1|29791434|BC050334 endothelin type b receptor-like protein 2 {Homo sapiens;} , partial (28%)	TC176258	4.28791	NM_004767	G protein-coupled receptor 37 like 1;GPR37L1	G-protein coupled receptor	G-protein mediated signaling;Induction of apoptosis
T4	SS00001065	AGGGTGCAAGATGGAAAACCACTTGTTTGCTCCAGAAATTCATTCCAACCCGGGAGACACAGGTTACTGT	homologue to UP|KCB2_HUMAN (Q92953) Potassium voltage-gated channel subfamily B member 2 (Voltage-gated potassium channel subunit Kv2.2), partial (78%)	TC173934	3.20176	NM_004770	potassium voltage-gated channel, Shab-related subfamily, member 2;KCNB2	Voltage-gated potassium channel	Cation transport
T4	SS00009369	GAAGGCTTCCTAAGGGAAGACTTCCCATCCCAAAGGAAGTGAACCGCAAGAAGGATGGCGAGACCGAGGC	similar to UP|NP31_HUMAN (Q16612) Neuronal protein 3.1 (p311 protein), partial (82%)	TC163805	4.29903	NM_004772	chromosome 5 open reading frame 13;C5orf13	Molecular function unclassified	Biological process unclassified
T4	SS00011154	TGAGGAGTATCACGTGGGGAAACGTAAAAGTTAAAAACGACAGCCAGGCCCCGTGTGCTGTTAGTAGTGT	UP|GCDH_PIG (P81140) Glutaryl-CoA dehydrogenase, mitochondrial precursor (GCD) (Fragment) , partial (21%)	TC162204	-3.22892	NM_004776	UDP-Gal:betaGlcNAc beta 1,4- galactosyltransferase, polypeptide 5;B4GALT5	Glycosyltransferase	Other polysaccharide metabolism;Protein glycosylation
T4	SS00004883	GCCTCTCCAGTTGCCTCTTGCCACCAGCATCCATGCCTCATTTGATACCTTTTAAAATCCAGGACAAGTC	homologue to GB|AAP97157.1|33150558|AF087844 CAF2 {Homo sapiens;} , partial (30%)	TC167342	-4.06989	NM_004779	CCR4-NOT transcription complex, subunit 8;CNOT8	Other transcription factor	mRNA transcription regulation
T4	SS00003706	AGCTGAAAGCAGCTTCAAGATTCTTCAGGATGCCTGCTGCACTTGTGGAGAACAGCCAGGTCATCTGTGA	UP|CNT8_HUMAN (Q9UFF9) CCR4-NOT transcription complex subunit 8 (CCR4-associated factor 8) (CAF1-like protein) (CALIFp) (CAF2), partial (66%)	TC181321	-5.35539	NM_004779	CCR4-NOT transcription complex, subunit 8;CNOT8	Other transcription factor	mRNA transcription regulation
T4	SS00012669	TTATTTATGAAAGGAGTGATCCTGGGGCAGCTCGGAGGCTGTGGGCTTTATGGCTCCTTGGAGTTATAAT	similar to UP|Q8QS14 (Q8QS14) Capsid protein UL85, partial (5%)	TC167279	-5.81248	NM_004798	kinesin family member 3B;KIF3B	Microtubule binding motor protein	Other intracellular protein traffic
T4	SS00003779	GGTCCCTTCTGCTCAGGATGACACAAGTTCCTTTTCGGTGCAGCTCGTGTATACCACCAACATCCAGGAG	similar to UP|LPAX_HUMAN (O60711) Leupaxin, partial (71%)	TC168295	3.15119	NM_004811	leupaxin;LPXN	Other cytoskeletal proteins;Actin binding cytoskeletal protein	Cell structure;Cell motility
T4	SS00005817	CCGAGGTCTTTAATAGATTACAAATCTTACATGGACACCAAGCTGCTGGAGGCGAGGTTCCTGGAACAGT	homologue to UP|CI61_HUMAN (Q15884) Protein C9orf61 (Protein X123) (Fragment), partial (67%)	TC168997	-3.58795	NM_004816	chromosome 9 open reading frame 61;C9orf61	Molecular function unclassified	Biological process unclassified
T4	SS00004791	GGTTATTATGGCCAGCCTTCGCGCTACCGGGACACGGAATTATAGATGTCTGAGGATTGACTCCCCACTG	similar to UP|ZO2_CANFA (Q95168) Tight junction protein ZO-2 (Zonula occludens 2 protein) (Zona occludens 2 protein) (Tight junction protein 2), partial (18%)	TC182706	4.98809
T4	SS00002446	GAGCATAAGGAAACCCAGCCCAGAGCCACGAGCTCAGATGAGGAGGGCTGCTAGCAGAGATCAACTTAGG	homologue to UP|ZO2_CANFA (Q95168) Tight junction protein ZO-2 (Zonula occludens 2 protein) (Zona occludens 2 protein) (Tight junction protein 2), partial (45%)	TC182707	3.11762
T4	SS00003291	CGTGATGCATCACCTTCCAAGGACGAAAGGAAGCGATCTCGGACTCCTGACCGAGAACGGGATAGAGACC	homologue to UP|O43188 (O43188) U5 snRNP 100 kD protein, partial (9%)	TC176642	7.58295	NM_004818	DEAD (Asp-Glu-Ala-Asp) box polypeptide 23;DDX23	RNA helicase	Nucleoside, nucleotide and nucleic acid metabolism
T4	SS00003266	CATGGTGAAGGGAACTCGGCCTTGTCCCCCCTGAACCCAGGAGAACTTCTCATCGCATTACACAACATCG	homologue to UP|SPK_HUMAN (Q92797) Symplekin, partial (12%)	TC193079	3.47282	NM_004819	symplekin;SYMPK	Cell adhesion molecule	Cell communication;Cell adhesion
T4	SS00003572	GGAGACTGAACTTGAGGACATTCGTCAGAAGTTCCGCTCTGTTCTGGTTGAAGCGACAGTGAAACTGGAT	homologue to UP|3BP5_HUMAN (O60239) SH3 domain-binding protein 5 (SH3 domain-binding protein that preferentially associates with BTK), partial (42%)	TC178690	4.28967	NM_004844	SH3-domain binding protein 5 (BTK-associated);SH3BP5	Other kinase	JNK cascade
T4	SS00006847	ACTGTGGAAGACGGGGATAGTAAGGGTCTAAGTGGGTGGGAGGCATGGGGAAGGTTTTGGAGTAGAACCA	homologue to UP|Q86V09 (Q86V09) Fragile X mental retardation syndrome related protein 2, partial (27%)	TC162113	13.2472	NM_004860	fragile X mental retardation, autosomal homolog 2;FXR2	Other RNA-binding protein	Nucleoside, nucleotide and nucleic acid transport;Transport;Induction of apoptosis
T4	SS00001895	CCAGCTTCTTCTCTTGTGCTTGTTAGATCTAAAGCTGAAGATCATGACGAAGCAGGGCCCATTACCTACC	Homo sapiens chromosome 1 open reading frame 8 (C1orf8), mRNA	TC48729	3.61613	NM_004872	transmembrane protein 59;TMEM59	Molecular function unclassified	Biological process unclassified
T4	SS00003401	AAGATCTAGCTGCTGCCTTTCCCAGCTCAGGCTCCAAAATGGGGAAATCCTTCGCCAATTTCATGTGCAA	homologue to UP|Q86X95 (Q86X95) CBF1 interacting corepressor, partial (81%)	TC167018	-3.15679	NM_004882	CBF1 interacting corepressor;unassigned	Transcription cofactor	mRNA transcription regulation
T4	SS00003098	ACTCGCCTCGGCTGGCCACGGCCCCAAAGGTTTCTTGGCTCTATATTATTTTTTGGATGTAAAAAATTAA	homologue to GB|AAH08338.1|14249917|BC008338 APBA3 protein {Homo sapiens;} , partial (40%)	TC192679	4.14706	NM_004886	amyloid beta (A4) precursor protein-binding, family A, member 3 (X11-like 2);APBA3	Membrane traffic regulatory protein	Intracellular protein traffic
T4	SS00002094	ACATGGTTACCCAGCACTTTTACCGAGGGTCGGTGGTTCGTTTTATAGCTGCGAGCAAAAGGCTTCCAGA	homologue to UP|Q8K453 (Q8K453) BRAK, complete	TC165447	3.79727	NM_004887	chemokine (C-X-C motif) ligand 14;CXCL14	Molecular function unclassified	Biological process unclassified
T4	SS00006724	ATCGAACAGTACCGCCTGCAGAGGGAGAAGGAGTTCAAGGCCAAGGAGGCTGCGGCTCTGGGATCCCACG	homologue to UP|VAG1_BOVIN (P79251) Vacuolar ATP synthase subunit G 1 (V-ATPase G subunit 1) (Vacuolar proton pump G subunit 1) (V-ATPase 13 kDa subunit 1) (Vacuolar ATP synthase subunit M16) , complete	TC163764	-4.90198	NM_004888	ATPase, H+ transporting, lysosomal 13kDa, V1 subunit G1;ATP6V1G1	Hydrogen transporter;ATP synthase;Other hydrolase	Nucleoside, nucleotide and nucleic acid metabolism;Cation transport
T4	SS00009258	CCACCTCCTGACAGCTGTCACTCAGGCTGGGAGAAGCAGGTGTTTGATTTGTTACTGTTGGAGGTTTTGT	homologue to UP|O75391 (O75391) Sperm acrosomal protein, partial (85%)	TC185813	-3.71414	NM_004890	sperm associated antigen 7;SPAG7	Nucleic acid binding	Biological process unclassified
T4	SS00000296	TAAGGTAGAGGCATAACTGTTGTCGCGGCGAACAAGTCAAGACGCACCTACGGCCGTCCAGGCTAGTTTT	UP|SC21_HUMAN (O75396) Vesicle trafficking protein SEC22b (SEC22 vesicle trafficking protein-like 1), complete	TC164673	3.93564	NM_004892	SEC22 vesicle trafficking protein homolog B (S. cerevisiae);SEC22B	SNARE protein	Exocytosis
T4	SS00007037	AAGCCCTACTACACCCAAGTTTACCAGGAGATTTGGGTAGGAATGGGGTTGATGGGATTCATCGTCTATA	similar to UP|68MP_BOVIN (P14790) 6.8 kDa mitochondrial proteolipid, complete	TC165626	-3.47589	NM_004894	chromosome 14 open reading frame 2;C14orf2	Molecular function unclassified	Biological process unclassified
T4	SS00000448	CAGCGTGTGAGGGGGGAAAGGCCAAAACTCCATTTGTAATAGTCTTCCTTTATCTTACAGTGCTGAATTT	UP|VP26_HUMAN (O75436) Vacuolar protein sorting 26 (Vesicle protein sorting 26) (hVPS26), complete	TC184173	3.58378	NM_004896	vacuolar protein sorting 26 homolog A (yeast);VPS26A	Other membrane traffic protein	Other intracellular protein traffic
T4	SS00007431	CACCTAGCAACATATCTCTGCCGCCTCTTGCTCCCGTAATGAAGACATAGCTGATTTGCCCCCTCCCCAG	GB|BAA24447.1|2804273|D89980 alpha actinin 4 {Homo sapiens;} , partial (5%)	TC183584	-3.67579	NM_004924	actinin, alpha 4;ACTN4	Non-motor actin binding protein	Cell structure
T4	SS00001376	CCACTGCACCTAAGCTGTGGTGAAACAGGAAGTAGGGCCAAGATAGCCCTTTGTCTCCCAAAGAGAGAGA	homologue to UP|AQP3_MOUSE (Q8R2N1) Aquaporin 3, complete	TC163090	-5.12952	NM_004925	aquaporin 3 (Gill blood group);AQP3	Other transporter	Other transport;Other homeostasis activities
T4	SS00007134	GGGAAACCTATCTTGACATTCAAAACCTTTTTCTTCCCGACCTGAACCTCTGTTGACTAATCTTGCCTGG	weakly similar to UP|Q8UT46 (Q8UT46) Envelope glycoprotein, partial (3%)	TC182169	-3.58121	NM_004926	zinc finger protein 36, C3H type-like 1;ZFP36L1	Other RNA-binding protein	RNA catabolism;Intracellular signaling cascade
T4	SS00009543	CCCCCACTTTTTGCTATCAGAACTCTCCGTATTTCCATAGAGACCTTGTGTTCGTTTGCCCCGACCCCCC	UP|CAPB_BOVIN (P79136) F-actin capping protein beta subunit (CapZ beta), partial (90%)	TC182111	5.61929	NM_004930	capping protein (actin filament) muscle Z-line, beta;CAPZB	Non-motor actin binding protein	Cell structure
T4	SS00005600	AAGGTTTGGTACCATGTATGCAGCAGCCGTGGAAAGGGGTGTTATAACACAAGACTCAAGGAGGACGGAG	homologue to UP|Q91VR5 (Q91VR5) DEAD (Asp-Glu-Ala-Asp) box polypeptide 1 (Mus musculus 12 days embryo embryonic body below diaphragm region cDNA, RIKEN full-length enriched library, clone:3732415L05 product:ATP-DEPENDENT HELICASE DDX1 (DEAD-BOX PROTEIN 1)	TC184914	5.82888	NM_004939	DEAD (Asp-Glu-Ala-Asp) box polypeptide 1;DDX1	RNA helicase	Nucleoside, nucleotide and nucleic acid metabolism
T4	SS00003472	AAATACGGCGTAGGTGCAACCAACGAGAGTGAGTGGTCCCAGATTCATGAGAATATCATCCGCAAGTCCA	UP|DOC3_HUMAN (Q8IZD9) Dedicator of cytokinesis protein 3 (Modifier of cell adhesion) (Presenilin binding protein) (PBP protein), partial (11%)	TC198101	4.36043	NM_004947	dedicator of cytokinesis 3;DOCK3	Guanyl-nucleotide exchange factor	Other intracellular signaling cascade;Phagocytosis;Cell motility
T4	SS00000746	TGGGTCAACCTTCTACCCATCTGACTCCTGCAGGGGGGATCTTGGATGTGTTCTCTGAAAAGAATTTTGC	UP|STF1_PIG (P79387) Steroidogenic factor 1 (STF-1) (SF-1) (Adrenal 4 binding protein) (Steroid hormone receptor Ad4BP) (Fushi tarazu factor homolog 1), complete	TC188318	3.19154	NM_004959	nuclear receptor subfamily 5, group A, member 1;NR5A1	Nuclear hormone receptor;Transcription factor	mRNA transcription regulation;Signal transduction;Developmental processes
T4	SS00010514	CTGGAGCGATTGCATCCATTCTGGCATTTGTGTGTGTGGCTGCCATTTTCCAAGTTCAACTCAGGAAGGT	UP|SIAL_PIG (P31936) Bone sialoprotein II (BSP II) (Cell-binding sialoprotein) (Integrin-binding sialoprotein), partial (93%)	TC179370	-4.17138	NM_004967	integrin-binding sialoprotein (bone sialoprotein, bone sialoprotein II);IBSP	Cell adhesion molecule;Extracellular matrix structural protein;Structural protein	Cell communication;Cell adhesion;Skeletal development
T4	SS00009700	TGGACCTGAGCAGGAACGCCCTGCGGAGCGTCAAGGCCAACGTCTTCGTCAAGCTGCCCAAGCTCCAGAA	acid-labile subunit [Sus scrofa]	NP275376	5.23393	NM_004970	insulin-like growth factor binding protein, acid labile subunit;IGFALS	Receptor;Extracellular matrix	Cell adhesion;Growth factor homeostasis
T4	SS00009276	TTGCACCTTTTATTATTTTAACTCTTCTCCCTAGGACACGCGGTCCCCGGAACTGTCCCTCCGGCAGTCG	UP|IRK8_HUMAN (Q15842) ATP-sensitive inward rectifier potassium channel 8 (Potassium channel, inwardly rectifying, subfamily J, member 8) (Inwardly rectifier K+ channel Kir6.1) (uKATP-1), partial (48%)	TC187204	3.25761	NM_004982	potassium inwardly-rectifying channel, subfamily J, member 8;KCNJ8	Voltage-gated potassium channel	Cation transport
T4	SS00004068	AACTACGACCAGGACAAGCTTTATGGCTTCTGCCCTACCCGAGCTGACTCGACGGTGACGGGAGGCAACT	similar to UP|Q71U09 (Q71U09) Matrix metalloproteinase-9, partial (64%)	TC168855	11.9984	NM_004994	matrix metallopeptidase 9 (gelatinase B, 92kDa gelatinase, 92kDa type IV collagenase);MMP9	Metalloprotease;Other extracellular matrix	Proteolysis
T4	SS00005382	GCAGGTATGACTCTCCCTTATGATACTCTGGATCAAGTGAGGAGCAGATTGGAAGAAGTCTCTCCTAATC	homologue to GB|AAH22368.1|18490405|BC022368 NADH dehydrogenase (ubiquinone) Fe-S protein 1, 75kDa, precursor {Homo sapiens;} , partial (21%)	TC165253	-4.38175	NM_005006	NADH dehydrogenase (ubiquinone) Fe-S protein 1, 75kDa (NADH-coenzyme Q reductase);NDUFS1	Reductase	Electron transport
T4	SS00006368	TTGGCCGATGCTTCAGAATTGCCAACTACAGTCACTGTTGCCCAGGTGAATTATTCTGCTGTGGCTGATG	UP|Q8CAV3 (Q8CAV3) Mus musculus 16 days neonate thymus cDNA, RIKEN full-length enriched library, clone:A130038J21 product:nuclear respiratory factor 1, full insert sequence. (Fragment), partial (67%)	TC186187	-3.29853	NM_005011	nuclear respiratory factor 1;NRF1	Transcription factor	Cell proliferation and differentiation
T4	SS00004096	ACCTTCGTCAACATCACGCCAGCTGAGGTTGGTGTCCTGGTTGGCAAAGACCGGTCAAGTTTTTTCGTGA	PDB|1PNE.0|1127241|1PNE Profilin. {Bos taurus;} , complete	TC161962	-3.80463	NM_005022	profilin 1;PFN1	Molecular function unclassified	Biological process unclassified
T4	SS00005635	GGATCAGAAGCCGCTGCCGCTTCAGGAATGATTGCAATTAGCAGGATGGCTGTGCTATATCCTCAAGTTA	homologue to UP|NEUS_HUMAN (Q99574) Neuroserpin precursor (Protease inhibitor 12), partial (31%)	TC171378	3.17814	NM_005025	serpin peptidase inhibitor, clade I (neuroserpin), member 1;SERPINI1	Serine protease inhibitor	Proteolysis
T4	SS00000629	CAGGGACCCCCACCAAGCCAAGCTGAATGGAACCAGCCAACTGAAGCCTGACTTTTCAATAAAAACACTG	UP|O18887 (O18887) K-Cl cotransporter, complete	TC165038	-5.57953	NM_005072	solute carrier family 12 (potassium/chloride transporters), member 4;SLC12A4	Cation transporter;Other transporter	Cation transport
T4	SS00008187	CTTTGCGTCTACAAAGAGGAGGCAACAGCACATCAGCAGGCCACCCGTCTACCAAGACCAAATGGAGCGC	GB|AAN77514.1|26245355|AY155195 groucho protein GRG1-L {Mus musculus;} , partial (30%)	TC168475	-4.69204	NM_005077	transducin-like enhancer of split 1 (E(sp1) homolog, Drosophila);TLE1	Transcription cofactor	mRNA transcription regulation;Developmental processes
T4	SS00008628	ATGGCCCAACTAGTGCCTCTCGCGATGAAATTTCTAAGCTACAGCGTACTCCAGGAGAAGAAAAGATTAA	homologue to UP|FXR1_HUMAN (P51114) Fragile X mental retardation syndrome related protein 1, partial (95%)	TC182665	4.80397	NM_005087	fragile X mental retardation, autosomal homolog 1;FXR1	Other RNA-binding protein	Nucleoside, nucleotide and nucleic acid transport;Transport;Induction of apoptosis
T4	SS00004842	CACCGAGGTGAGTGTGGCTGTGACCCCAGATGGTTATGCAGATGCCGTGCGAGGGGATCGCTTTGTGATG	homologue to UP|Q9UKV7 (Q9UKV7) Cytosolic phospholipase A2 beta, partial (19%)	TC168891	-7.21763	NM_005090	phospholipase A2, group IVB (cytosolic);PLA2G4B	Phospholipase	Phospholipid metabolism;Other immune and defense;Cell proliferation and differentiation
T4	SS00003828	AACAGCTTCGAGCAGTACATGAACACCTGGCTGCGCTGTCCCAAGGCCCAATATCAAAGCCCAAGCGGAA	homologue to UP|BRD2_HUMAN (P25440) Bromodomain-containing protein 2 (RING3 protein) (O27.1.1), complete	TC182439	-3.58853	NM_005104	bromodomain containing 2;BRD2	Chromatin/chromatin-binding protein	mRNA transcription;Chromatin packaging and remodeling
T4	SS00007783	GACCATGTAGACTGGAAGAAATGGGGCTGGTGCAGCACTGTTTATATTTAATCTCTTACCTTGCCTGCTT	UP|RBM8_HUMAN (Q9Y5S9) RNA-binding protein 8A (RNA binding motif protein 8A) (Ribonucleoprotein RBM8A) (RNA-binding protein Y14) (Binder of OVCA1-1) (BOV-1), complete	TC181970	-6.76678	NM_005105	RNA binding motif protein 8A;RBM8A	Other RNA-binding protein	Pre-mRNA processing
T4	SS00008704	TCTGACTGTGGTTCTCTTAAAGCCCAGGCAGCATTTTGGTCCCTGCTCCTGCCCATAGTGAAACAGCCTG	Homo sapiens glutamine-fructose-6-phosphate transaminase 2 (GFPT2), mRNA	TC190194	-4.93036	NM_005110	glutamine-fructose-6-phosphate transaminase 2;GFPT2	Transaminase	Other carbohydrate metabolism
T4	SS00006640	GGATCGTAGCGCCGCTCAGTAATCAGAGGCCCGTGACACCCATGAGTCACTGATCTGGAGGCATCCCCTG	homologue to UP|O14792 (O14792) Heparan sulfate 3-O-sulfotransferase-1 precursor, partial (60%)	TC186403	4.41741	NM_005114	heparan sulfate (glucosamine) 3-O-sulfotransferase 1;HS3ST1	Other transferase	Other polysaccharide metabolism;Protein modification;Sulfur metabolism;Signal transduction;Immunity and defense;Developmental processes
T4	SS00003113	AAAAAAGCCCTGTGGGTAAGAGTCCACCAGCCACTGGCTCCACATATGGCTCATCTCAGAAAGAGGAGGG	homologue to GB|AAH37554.1|27370586|BC037554 THRAP3 protein {Homo sapiens;} , partial (33%)	TC190034	-3.36348	NM_005119	thyroid hormone receptor associated protein 3;THRAP3	Receptor;Other transcription factor;DNA polymerase processivity factor	DNA replication;mRNA transcription initiation;DNA replication
T4	SS00009325	GTTTTTAACTTGATCATGATCGGCTCTGAGGTGCAACTTCCTCTCCCATGCTGTACATACCTGGGACCAC	homologue to GB|AAH60829.1|38174528|BC060829 protein phosphatase 4, regulatory subunit 1 {Homo sapiens;} , partial (9%)	TC183397	-5.26444	NM_005134	protein phosphatase 4, regulatory subunit 1;PPP4R1	Protein phosphatase	Biological process unclassified
T4	SS00006383	TACGCGGAGAACGAGAGCGTGGACGACTTGGCCCAGCAGAAACCCCGCTCTATCCTGTCCAAGTACGACG	homologue to UP|O43290 (O43290) SART-1 (Squamous cell carcinoma antigen recognized by T cells 1) (Squamous cell carcinoma antigen recognised by T cells) (U4/U6.U5 tri-snRNP-associated 110 kDa protein), partial (43%)	TC167236	14.0032	NM_005146	squamous cell carcinoma antigen recognized by T cells;SART1	Extracellular matrix	Cell adhesion-mediated signaling
T4	SS00008558	GCCACGACTTCCGGTCAGCCTAGCTGGGCCTCTTGGGCCCAAGTTTCAGAATAGTGTTCCCCTATCCAGG	homologue to UP|U119_HUMAN (Q13432) Unc-119 protein homolog (Retinal protein 4) (HRG4), partial (78%)	TC167067	3.48486	NM_005148	unc-119 homolog (C. elegans);UNC119	Other receptor	Neurotransmitter release;Vision
T4	SS00005895	TTCAGGCACTGTCCTTTTTGAAATCAAGAAGCCCCCAGCCTCAGAGAGGTTGCCCATCAACCCACGGGAC	homologue to UP|U119_HUMAN (Q13432) Unc-119 protein homolog (Retinal protein 4) (HRG4), partial (78%)	TC167067	-4.95585	NM_005148	unc-119 homolog (C. elegans);UNC119	Other receptor	Neurotransmitter release;Vision
T4	SS00013109	GACTATTTGAAGTGGCTATTCCCTACCTCCATGAGGTCTAACCTCTACCGGATCTGCTATAGCCCCTGGG	homologue to UP|Q6FI80 (Q6FI80) PPT2 protein, complete	TC183162	-3.56103
T4	SS00000346	CACGTCCGAGACGGACACCAGGTATTTCGACGAGGAGTTCACGGCGCAGATGATCACCATCACGCCGCTC	UP|KRAC_BOVIN (Q01314) RAC-alpha serine/threonine-protein kinase (RAC-PK-alpha) (Protein kinase B) (PKB) , partial (28%)	TC183458	9.74574	NM_005163	v-akt murine thymoma viral oncogene homolog 1;AKT1	Non-receptor serine/threonine protein kinase	Protein phosphorylation;Nitric oxide biosynthesis;Inhibition of apoptosis;Gametogenesis;Cell cycle control;Cell proliferation and differentiation
T4	SS00000765	TCTTGGTCGGCTGCAAATCTGATCTTCGGACAGATGTCAGTACATTAGTAGAGCTCTCAAACCACAGGCA	UP|Q6SA80 (Q6SA80) RHOE, complete	TC185696	4.87406	NM_005168	Rho family GTPase 3;RND3	Small GTPase	G-protein mediated signaling;Cell structure and motility
T4	SS00011098	CAGGAAGGTCCGTATCATTTACTGTTTGCTGAGTGGAAGCAGCTAGCAGGGCTGCCAGTGTGTGTGGCTG	homologue to GB|AAC83083.1|3955096|MMU13836 vacuolar adenosine triphosphatase subunit Ac116 {Mus musculus;} , partial (3%)	TC166617	-4.46365	NM_005177	ATPase, H+ transporting, lysosomal V0 subunit a1;ATP6V0A1	Hydrogen transporter	Cation transport
T4	SS00011224	GACCGGTTTCAAATTCCTACCCTTCTCCTTCGAGCACATTCGGGAAGGGAAGTTTGACGAGTGACCCTTC	homologue to GB|AAC83083.1|3955096|MMU13836 vacuolar adenosine triphosphatase subunit Ac116 {Mus musculus;} , partial (3%)	TC166617	5.48721	NM_005177	ATPase, H+ transporting, lysosomal V0 subunit a1;ATP6V0A1	Hydrogen transporter	Cation transport
T4	SS00007239	AAATGCTGGTTATTTAGAGCCATAAGCTTGCTGCCTCTGGTGCCCCTCCACCCCGTGGCTTTGAAGAGCT	homologue to UP|CALM_ANAPL (P62144) Calmodulin (CaM), partial (77%)	TC162123	-3.32617	NM_005184	calmodulin 3 (phosphorylase kinase, delta);CALM3	Calmodulin related protein	Calcium mediated signaling;Cell cycle;Cell proliferation and differentiation
T4	SS00006792	TACGCCCCTGAAAACTTTAATTTTATCCGAAACCACATCGGGCTAGCTGAGGGCGAGGAGAGGGCAGATG	UP|Q6IT78 (Q6IT78) Calmodulin, complete	TC162126	7.07471	NM_005184	calmodulin 3 (phosphorylase kinase, delta);CALM3	Calmodulin related protein	Calcium mediated signaling;Cell cycle;Cell proliferation and differentiation
T4	SS00010149	AGTGGCGGCAACGCGGTAACAGCCCTTTCTCATAGTTACTAAGCCAAGCGCTCCTCAGCGTTTCCTTTTG	UP|CAN1_PIG (P35750) Calpain 1, large [catalytic] subunit (Calcium-activated neutral proteinase) (CANP) (Mu-type) (muCANP) (Micromolar-calpain) , complete	TC164505	3.2681	NM_005186	calpain 1, (mu/I) large subunit;CAPN1	Cysteine protease	Proteolysis;Signal transduction
T4	SS00000996	CAACTGGCAAAAATGCTGATTGAGGCTTGAGGATGGATGAGGACTGGCCTCTGAGAGGAAGTCAGGAGTT	UP|Q9N2I3 (Q9N2I3) CD80 protein precursor, complete	TC194939	4.9507	NM_005191	CD80 molecule;CD80	Immunoglobulin receptor family member;Membrane-bound signaling molecule;Defense/immunity protein	Ligand-mediated signaling;T-cell mediated immunity
T4	SS00001078	AGGGGCTCCTGACATAGCCAGCTGCTGTGAAATAATGGAGGAGCTTGAAATCTGCCTTCAGAATAATCGA	UP|Q9MYN5 (Q9MYN5) Cyclin-dependent kinase inhibitor 3 , complete	TC187805	-3.58354	NM_005192	cyclin-dependent kinase inhibitor 3 (CDK2-associated dual specificity phosphatase);CDKN3	Protein phosphatase	Protein phosphorylation;Cell cycle
T4	SS00010698	TGCTTCTCAAACAGGCCGAACTACACCTGAGGACGTGCGGGTTAATTTGAGGAGACCCTCTCAGGTGGAA	homologue to UP|O02756 (O02756) CCAAT/enhancer-binding delta protein, complete	TC181249	-3.14916	NM_005195	CCAAT/enhancer binding protein (C/EBP), delta;CEBPD	Other transcription factor;Nucleic acid binding	mRNA transcription regulation;Cell proliferation and differentiation
T4	SS00010110	ATAAAATTAAGTCAGGACAAGAAAAATTTGAGCCCGCACCTGGCGCTTCCTGACCTTCGGGCTGGCGCTC	homologue to PDB|1V54_G.0|40889829|1V54_G Chain G, Bovine Heart Cytochrome C Oxidase At The Fully Oxidized State. {Bos taurus;} , partial (86%)	TC164117	5.64751	NM_005205	cytochrome c oxidase subunit VIa polypeptide 2;COX6A2	Oxidase	Oxidative phosphorylation
T4	SS00000642	ATTTAAATAAAGCTCCAAAGGGGGTGTCCTCATCCATGGCATTCAGTTGTTGGTGGGCCCCCCTCCCCTG	Homo sapiens deoxyribonuclease I (DNASE1), mRNA	TC56479	6.73618	NM_005223	deoxyribonuclease I;DNASE1	Endodeoxyribonuclease;Non-motor actin binding protein;Hydrolase	DNA degradation;Apoptotic processes
T4	SS00008796	AGGAACATAAAGCCTGTCCTATCAGAATTCCAGGCTGGAGAAGGGTGAGTTCCAAGGACTCCTGGGTTCA	Homo sapiens ELK1, member of ETS oncogene family (ELK1), mRNA	TC171382	3.34709	NM_005229	ELK1, member of ETS oncogene family;ELK1	Other signaling molecule;Other transcription factor	mRNA transcription;Cell surface receptor mediated signal transduction;Other signal transduction
T4	SS00002643	GGGAAGTACCTTCAACTGGCCCTATGGCTCGGGCCAGTGACTGGACGGGGCTGGGTCTGCAGACCTTAAG	GB|AAH02669.2|12803667|BC002669 NR2F6 protein {Homo sapiens;} , partial (70%)	TC165259	5.12783	NM_005234	nuclear receptor subfamily 2, group F, member 6;NR2F6	Nuclear hormone receptor;Transcription factor	mRNA transcription regulation;Signal transduction
T4	SS00005583	TCCACAGAACCGCAGTACCAGCCTGGGGATGAGACATAGCCTGTTTGCGTATCTACCAGCTCTCTGGGTG	homologue to UP|Q28414 (Q28414) Gag-onc fusion protein (Fragment) , partial (45%)	TC187977	-3.10024	NM_005248	Gardner-Rasheed feline sarcoma viral (v-fgr) oncogene homolog;FGR	Non-receptor tyrosine protein kinase	Carbohydrate transport;Protein phosphorylation;Intracellular signaling cascade;Transport;Immunity and defense;Oogenesis;Embryogenesis;Neurogenesis;Mesoderm development;Cell cycle control;Cell proliferation and differentiation;Oncogene
T4	SS00006780	ACTGCTGCCTCACACAGACCAGGAGTCCTGTCCCCAAGCCCAGTTACTGGCTAAAGAAGTACCTCAGCTG	homologue to GB|AAA37727.1|387178|MUSGPDX glycerophosphate dehydrogenase {Mus musculus;} , complete	TC162011	-4.13207	NM_005276	glycerol-3-phosphate dehydrogenase 1 (soluble);GPD1	Dehydrogenase	Phospholipid metabolism
T4	SS00009669	AACCCCTTTGTGTACATCGTGCTCTGTGAGACGTTCCGCAAACGCTTGGTCCTGTCGGTGAAGCCTGCGG	melanin-concentrating hormone receptor [Sus scrofa]	NP275202	4.87272	NM_005297	melanin-concentrating hormone receptor 1;MCHR1	G-protein coupled receptor	G-protein mediated signaling;Ligand-mediated signaling
T4	SS00004165	ATTGGTGCGCTTCAGGAGGCTAGTGAAGCGTACCTGGTGGGTTTATTTGAAGATACCAATCTGTGTGCCA	homologue to UP|Q9D0H3 (Q9D0H3) Mus musculus 10 days embryo whole body cDNA, RIKEN full-length enriched library, clone:2610017D13 product:H3 histone, family 3B, full insert sequence, complete	TC181248	-6.00913	NM_005324	H3 histone, family 3B (H3.3B);H3F3B	Histone	Chromatin packaging and remodeling
T4	SS00005806	CTTCTCCGTGAGAGCCGTCTTAGACTAAAGGGGGTGTGTGTGAGTGGAATTGGGGGGCTTCCTTCTCGCT	UP|HFC1_HUMAN (P51610) Host cell factor C1 (HCF) (VP16 accessory protein) (HFC1) (VCAF) (CFF), partial (9%)	TC170591	-3.17632	NM_005334	host cell factor C1 (VP16-accessory protein);HCFC1	Nucleic acid binding	Nucleoside, nucleotide and nucleic acid metabolism;Cell proliferation and differentiation
T4	SS00002180	AAGAAACCAGTAAAGACAGCTCTGGCACCAAGCCGGCCAGCAAGCGGCCCATGTCCTCTCCGGAAATGAA	homologue to UP|Q61191 (Q61191) Transcription factor C1 (HCF), partial (13%)	TC168012	4.42986	NM_005334	host cell factor C1 (VP16-accessory protein);HCFC1	Nucleic acid binding	Nucleoside, nucleotide and nucleic acid metabolism;Cell proliferation and differentiation
T4	SS00005390	AAGAGTTTTATGCCAAGAATTCTCGATGGACGGAAGGACTTATCTCAGCCTCCAAAGCCGTGGGCTGGGG	homologue to GB|AAC33564.1|3510693|HSAHIPI28 huntingtin interacting protein 1 {Homo sapiens;} , partial (23%)	TC183282	5.79955	NM_005338	huntingtin interacting protein 1;HIP1	Non-motor actin binding protein;Other actin family cytoskeletal protein	Apoptotic processes
T4	SS00007525	GCATTTCCCCCTATTTGACACATGAAAGCTGTGTTGGGTGTTTTACTGTACATACTTCAAATGCACATAG	Homo sapiens huntingtin interacting protein 2 (HIP2), mRNA	TC187492	3.83431	NM_005339	huntingtin interacting protein 2;HIP2	Other ligase	Protein modification
T4	SS00005191	CTTCGCAGAGATCTTTGGCCTCCTGTTGGACTTTTTCTACACTGGTCACCTTGCTCTGACCTCAGGGAAC	similar to UP|HKR3_HUMAN (P10074) Krueppel-related zinc finger protein 3 (HKR3 protein), partial (39%)	TC171329	-4.15794	NM_005341	zinc finger and BTB domain containing 48;ZBTB48	KRAB box transcription factor	Biological process unclassified
T4	SS00000692	ACCATCGAGGAGGTGGATTAGAGGCCTTAGTTTCCTTTCTCTCTATTCCTCTTTGAGACCCAAGGACTTT	UP|Q6S4N2 (Q6S4N2) Heat shock protein 70.2, complete	TC180819	3.14104	NM_005345	heat shock 70kDa protein 1A;HSPA1A	Hsp 70 family chaperone	Protein folding;Protein complex assembly;Stress response
T4	SS00009919	GTCTCAAGTATTCCCTGGATGTGGTCAGTGGCCTGCTTTTCCTGCACTCCCAAGGCATTGTGCACTTGGA	UP|KMOS_PIG (P50118) Proto-oncogene serine/threonine-protein kinase mos (c-mos) (Oocyte maturation factor mos) , complete	TC174986	-5.96169	NM_005372	v-mos Moloney murine sarcoma viral oncogene homolog;MOS	Non-receptor serine/threonine protein kinase	Protein phosphorylation;Oogenesis;Cell cycle control;Oncogenesis
T4	SS00006939	CAGTGGTCCAGGGACGAACTGTAAAAGCAACATCAGCTTGACCAGTATATACTATTACAGTGGATTGCTC	homologue to UP|Q810R4 (Q810R4) Protein-L-isoaspartate (D-aspartate) O-methyltransferase 1 (Fragment), complete	TC183862	-3.59147	NM_005389	protein-L-isoaspartate (D-aspartate) O-methyltransferase;PCMT1	Methyltransferase	Protein modification
T4	SS00010809	GACCCAAACCATATTTTTATTACAGGGCAACCGAAAGGTGACTGCAGCATTTGGTTAATGTGTGTTTCTT	similar to GB|BAA84781.1|6006351|AB032826 selenoprotein P {Bos taurus;} , partial (95%)	TC181690	3.22591	NM_005410	selenoprotein P, plasma, 1;SEPP1	Extracellular matrix glycoprotein	Antioxidation and free radical removal
T4	SS00004966	CTCGGCTCTCCAACCTGTGACTTCTGCTCCTTGTCGCCTGAACTGCCTCAAGGAATTGTTTTTTAACTTA	homologue to UP|TIE1_BOVIN (Q06805) Tyrosine-protein kinase receptor Tie-1 precursor , partial (44%)	TC166300	-3.89098	NM_005424	tyrosine kinase with immunoglobulin-like and EGF-like domains 1;TIE1	Tyrosine protein kinase receptor;Protein kinase	Protein phosphorylation;Receptor protein tyrosine kinase signaling pathway;Developmental processes;Cell motility
T4	SS00005980	AGCCATCAGCAAACCTCCAGCGGGAAGCACCAAGTACTTTGGAACAGCCAAAGCCCGTTATGACTTCTGC	homologue to UP|VAV_HUMAN (P15498) Vav proto-oncogene, partial (64%)	TC166019	6.72155	NM_005428	vav 1 oncogene;VAV1	Guanyl-nucleotide exchange factor	G-protein mediated signaling;Calcium mediated signaling;MAPKKK cascade;JNK cascade;T-cell mediated immunity;B-cell- and antibody-mediated immunity;Oncogene
T4	SS00008171	GTGTTGCCACATTAGAACTCTGAGCACAGAGACTTTGTGGGACCCTGGTAACAAAGACAGAAGTCAGTTT	homologue to UP|Q9XS50 (Q9XS50) Vascular endothelial growth factor C precursor, partial (7%)	TC172521	-3.56087	NM_005429	vascular endothelial growth factor C;VEGFC	Growth factor	Ligand-mediated signaling;Angiogenesis;Cell cycle control;Cell proliferation and differentiation
T4	SS00007799	CTGCACATCACAAAGCTCTTCCCCATGCCCTTCTCTGCCTTTATTTTTTTGATTTGTGCAAGTTGTAACT	homologue to UP|MLF2_MOUSE (Q99KX1) Myeloid leukemia factor 2 (Myelodysplasia-myeloid leukemia factor 2), complete	TC164367	-3.67671	NM_005439	myeloid leukemia factor 2;MLF2	Other signaling molecule	Cell proliferation and differentiation;Oncogenesis
T4	SS00006573	CTGTTCCCGTTTGGCTATGTGTCTAACATACATTACCACACCCTGAGCGACATTTCCTGGTCCAGCGACG	homologue to UP|CAFB_HUMAN (Q13112) Chromatin assembly factor 1 subunit B (CAF-1 subunit B) (Chromatin assembly factor I p60 subunit) (CAF-I 60 kDa subunit) (CAF-Ip60) (M-phase phosphoprotein 7), partial (45%)	TC174115	3.46974	NM_005441	chromatin assembly factor 1, subunit B (p60);CHAF1B	Chromatin/chromatin-binding protein	Chromatin packaging and remodeling
T4	SS00004948	ATTATGGAACTTGCTGTACATGCTCAATTCATTACACGTACTTTTAGGCCTGAATTGCTTGAGTCAGCTG	GB|CAA06289.1|3005929|HSAJ5015 SMC-like protein {Homo sapiens;} , partial (72%)	TC165097	-3.26393	NM_005445	structural maintenance of chromosomes 3;SMC3	Chromatin/chromatin-binding protein	DNA replication;DNA repair;Chromatin packaging and remodeling;DNA replication;Chromosome segregation
T4	SS00009977	GCATCCCTTGCGATATATGCTGGAGTTGTACCAGCGTTCAGCCGACGCACGTGGGCACCCTAGGGAAAAC	UP|Q8WMY6 (Q8WMY6) Bone morphogenetic protein 15, complete	TC188043	4.26905	NM_005448	bone morphogenetic protein 15;BMP15	Growth factor	Oogenesis
T4	SS00002670	GGTAGTTCGAAAGTTCCGTCGCATCGACAAATCCAAAAAGCTGCCCCGTTCCAAGTCCAAAGCCCAAAGC	similar to UP|BIN4_HUMAN (O15213) WD-repeat protein BING4, complete	TC165008	-4.04613	NM_005452	WD repeat domain 46;WDR46	Molecular function unclassified	Biological process unclassified
T4	SS00007691	GATGCAGTTTATTGTAACATATGGGATTAGATTCATCTATGGAGGCTGGCACGGGCTGCTCGGGGATTGG	homologue to UP|JIP1_HUMAN (Q9UQF2) C-jun-amino-terminal kinase interacting protein 1 (JNK-interacting protein 1) (JIP-1) (JNK MAP kinase scaffold protein 1) (Islet-brain-1) (IB-1) (Mitogen-activated protein kinase 8-interacting protein 1), partial (34%)	TC165631	-4.30532	NM_005456	mitogen-activated protein kinase 8 interacting protein 1;MAPK8IP1	Kinase activator	JNK cascade
T4	SS00011251	ATTCTTATGGTGAGTGTCTTCACCAGCCCAGACTGCCCAGCGGTGACCTGAACTTGTGTTGAACCAACCG	Homo sapiens v-maf musculoaponeurotic fibrosarcoma oncogene homolog B (avian) (MAFB), mRNA	TC50464	-3.11104	NM_005461	v-maf musculoaponeurotic fibrosarcoma oncogene homolog B (avian);MAFB	Other transcription factor;Nucleic acid binding	mRNA transcription regulation;Neurogenesis;Cell cycle control;Cell proliferation and differentiation
T4	SS00006564	GTTTGGGGGTCAGATTGTAGGCCAGGCCCTGGTGGCTGCAGCCAAGTCTGTGAGCGAAGATGTTCACGTG	homologue to GB|CAA60024.1|2243146|HSRNATII thioesterase II {Homo sapiens;} , partial (79%)	TC166326	4.319
T4	SS00003526	TCTGGATCTGCTGCCGTGATGAAGGCCCCACGAGTGAGCCAGATGAGGCACTGGTGGATGAGTGCTGTCT	homologue to UP|Q9Y2X0 (Q9Y2X0) Thyroid hormone receptor-associated protein complex component TRAP95, partial (21%)	TC176612	-5.40414	NM_005481	thyroid hormone receptor associated protein 5;THRAP5	Molecular function unclassified	Biological process unclassified
T4	SS00007823	TGGGGGTTTCCTGCTCTCAGCACCAGGATCGCTCCCAGCCTTTTCTTTTACACATAGGCTGGGCGGGGTG	homologue to UP|A1M2_HUMAN (Q9Y6Q5) Adaptor-related protein complex 1, mu 2 subunit (Mu-adaptin 2) (Adaptor protein complex AP-1 mu-2 subunit) (Golgi adaptor HA1/AP1 adaptin mu-2 subunit) (Clathrin assembly protein assembly protein complex 1 medium chain	TC165773	3.33344	NM_005498	adaptor-related protein complex 1, mu 2 subunit;AP1M2	Other membrane traffic protein	Pinocytosis;Transport
T4	SS00003549	AGCTCTTTGCACCAGGATGGCAATTATGGTCAATGGGAGGTTCAGGTGTCTTGGCAGTGTCCAACATCTG	homologue to GB|AAF98175.1|9755159|AF285167 ATP-binding cassette transporter 1 {Homo sapiens;} , partial (21%)	TC184881	-5.69295	NM_005502	ATP-binding cassette, sub-family A (ABC1), member 1;ABCA1	ATP-binding cassette (ABC) transporter	Lipid and fatty acid transport;Phospholipid metabolism;Cholesterol metabolism;Transport
T4	SS00011090	TGTCCCTCATGCTCTTGTTCTTAGAGCCGTTATTCTTTAAGGCCCTCAAAGTGTTTGTGATGGTCCCAAT	scavenger receptor class B member 2 [Sus scrofa]	TC181004	4.77133	NM_005506	scavenger receptor class B, member 2;SCARB2	Other receptor	Macrophage-mediated immunity;Other apoptosis
T4	SS00004726	TTCTTCGGTCTGATCTTCACCTGGCTCGTGTGCAGAGGACAGGGATCCATGGATGAGGGAACTGCAGACG	scavenger receptor class B member 2 [Sus scrofa]	TC181004	12.0582	NM_005506	scavenger receptor class B, member 2;SCARB2	Other receptor	Macrophage-mediated immunity;Other apoptosis
T4	SS00001210	CTACTGGGACCTGATCCCACAAAATTGGTTATCAGAATTGTCAGGCAATTTGGACCTTCCGGTGTCACCA	similar to UP|Q86SG4 (Q86SG4) D-PCa-2 splice variant 1 (D-PCa-2 splice variant 3), partial (76%)	TC162395	-3.61435	NM_005517	high-mobility group nucleosomal binding domain 2;HMGN2	Chromatin/chromatin-binding protein	DNA replication;mRNA transcription;DNA replication
T4	SS00006681	AAGTGACCTTCAGAGAATACGCCATTGAGCCCGCCACTAAATGGCACCCCCGCGGCAATCTGGCCCACTG	homologue to UP|HXAB_HUMAN (P31270) Homeobox protein Hox-A11 (Hox-1I), partial (84%)	TC187398	8.91401	NM_005523	homeobox A11;HOXA11	Homeobox transcription factor;Other DNA-binding protein	mRNA transcription regulation;Neurogenesis
T4	SS00002414	ATCTTGAAGGCAGTGGGGGCAACGATGCCCCCGGGCAGTACGGAGCCTATTTCTACGATGACGGCTTCCT	homologue to GB|CAC18534.1|11602963|CNS07ED9 heparan sulfate proteoglycan perlecan {Homo sapiens;} , partial (7%)	TC182021	3.73856	NM_005529	heparan sulfate proteoglycan 2 (perlecan);HSPG2	Extracellular matrix	Cell adhesion-mediated signaling;Extracellular matrix protein-mediated signaling;Cell adhesion
T4	SS00009767	GTTTCACCTCAAAAAGACGTTACCAACTCACTCTTGGTGACAGAGTTAGGCTCTTCCAGAACACCGGAGA	UP|O77591 (O77591) Myo-inositol monophosphatase , complete	TC192123	-3.84799	NM_005536	inositol(myo)-1(or 4)-monophosphatase 1;IMPA1	Other phosphatase	Phospholipid metabolism
T4	SS00008833	GATAAATGAGTTGGACACAGGAATGCAAACGGAAGCTGCTGAATAAACAGGTCACAGCCACACCAGATGC	similar to UP|I5P2_HUMAN (P32019) Type II inositol-1,4,5-trisphosphate 5-phosphatase precursor (Phosphoinositide 5-phosphatase) (5PTase) (Fragment) , partial (44%)	TC185799	-5.75572	NM_005540	inositol polyphosphate-5-phosphatase, 75kDa;INPP5B	Other phosphatase	Monosaccharide metabolism;Other signal transduction;Neuronal activities;Vision
T4	SS00011989	TCCCCTCATCAGCCTGGCACCAGGCCGTCTCCTTGCTTACTGGCCTCCTGCCACTCTATTTAAAAACTTT	homologue to GB|AAH01211.1|12654739|BC001211 kinesin family member C3 {Homo sapiens;} , partial (9%)	TC188916	-5.86342	NM_005550	kinesin family member C3;KIFC3	Microtubule binding motor protein	Intracellular protein traffic;Cell structure
T4	SS00007692	CTTCCACAGATCTCTCCCAGCATAAAGCAATTACTGGAAGGTTTCAAGGAGCTGCGCCCCACGAGCCAAG	similar to UP|L3BP_HUMAN (Q08380) Galectin-3 binding protein precursor (Lectin galactoside-binding soluble 3 binding protein) (Mac-2 binding protein) (Mac-2 BP) (MAC2BP) (Tumor-associated antigen 90K), partial (48%)	TC162484	7.07804	NM_005567	lectin, galactoside-binding, soluble, 3 binding protein;LGALS3BP	Other receptor	Cell adhesion-mediated signaling;Macrophage-mediated immunity
T4	SS00011169	GGCCAGAGTATATGCTAATGGCCTCAAAGAGCACTGACCATGAGACAATTTGGGTGATAATACAATCTGC	Homo sapiens LIM domain containing preferred translocation partner in lipoma (LPP), mRNA	TC167036	4.9586	NM_005578	LIM domain containing preferred translocation partner in lipoma;LPP	Actin binding cytoskeletal protein	Cell communication;Muscle development;Oncogene;Cell structure;Cell motility
T4	SS00009013	CCCACCTGACGTCCTGCTGCAGAGTCTGACACTGGAGTCTAAAATAAATGCTATCTGTCACGTGGACACC	Homo sapiens Lutheran blood group (Auberger b antigen included) (LU), mRNA	TC60245	-4.13803	NM_005581	basal cell adhesion molecule (Lutheran blood group);BCAM	Receptor;CAM family adhesion molecule	Cell adhesion
T4	SS00004306	TTGGGAGGGTGACTGTAGGGCTGACCTAGTCCTCTTACCTATTACTCCTTTGAAGAGGGTTTGACAAAGA	homologue to UP|O76091 (O76091) Nitrilase homolog 1 (Nitrilase 1), partial (96%)	TC163790	3.82966	NM_005600	nitrilase 1;NIT1	Other hydrolase	Other carbon metabolism
T4	SS00007643	ATTGTACTGTTGAATTTGGCTTTACGGGTGTAAACACTGATAGTGTATCAGTATCTGAGACCCCAAACTC	Homo sapiens claudin 11 (oligodendrocyte transmembrane protein) (CLDN11), mRNA	TC166891	7.17073	NM_005602	claudin 11 (oligodendrocyte transmembrane protein);CLDN11	Tight junction	Cell structure
T4	SS00008411	TAGTCCTTGACCACTAGTTTGATACCATCTCTATTTTGGGTGACCTGTTTCACCAGCAGGCCTGTTAATC	UP|RBB4_HUMAN (Q09028) Chromatin assembly factor 1 subunit C (CAF-1 subunit C) (Chromatin assembly factor I p48 subunit) (CAF-I 48 kDa subunit) (CAF-Ip48) (Retinoblastoma binding protein p48) (Retinoblastoma-binding protein 4) (RBBP-4) (MSI1 protein homol	TC181536	-4.05516	NM_005610	retinoblastoma binding protein 4;RBBP4	Other miscellaneous function protein	Chromatin packaging and remodeling
T4	SS00008283	ACTGCACCTGCTTGGGTCTGTTTCTGTGTCTGAAAAGTGGAAATATTAAGAAGCCCTACCCTGTACCTCT	UP|S111_PIG (P31950) Calgizzarin (S100C protein), partial (51%)	TC188665	-6.15256	NM_005620	S100 calcium binding protein A11;S100A11	Signaling molecule;Calmodulin related protein	DNA replication;DNA replication;Tumor suppressor
T4	SS00002950	TCCTGGTGACTGATGTGCTGATAACTGCCCACGACAACATCCACAAGGAGTAGGAAGCTCTAAGGGGCTT	Homo sapiens S100 calcium binding protein A12 (calgranulin C) (S100A12), mRNA	TC51519	6.42016	NM_005621	S100 calcium binding protein A12;S100A12	Calmodulin related protein	Macrophage-mediated immunity;Other immune and defense;Cytokine/chemokine mediated immunity
T4	SS00007031	ATCAGCCCTGTGTGCGTGTGGAGTGCTTGCTGAAGGACTCAGCTCTGAGCATCAATGTGACACTTGCAGG	homologue to UP|SGK1_RABIT (Q9XT18) Serine/threonine-protein kinase Sgk1 (Serum/glucocorticoid-regulated kinase 1) , partial (55%)	TC183332	-4.57624	NM_005627	serum/glucocorticoid regulated kinase;SGK	Non-receptor serine/threonine protein kinase	Protein phosphorylation;Other intracellular signaling cascade;Inhibition of apoptosis;Other homeostasis activities
T4	SS00002876	GCTTTTTTAACTCTTTCAACGATGCCACCATGGTGCTGGTCTCCTGGATCATGTGGTATGCCCCTGTGGG	homologue to UP|AAAT_BOVIN (Q95JC7) Neutral amino acid transporter B(0) (ATB(0)) (Sodium-dependent neutral amino acid transporter type 2), partial (55%)	TC183502	-3.9737	NM_005628	solute carrier family 1 (neutral amino acid transporter), member 5;SLC1A5	Other transporter	Amino acid transport;Ligand-mediated signaling;Ion transport;Synaptic transmission
T4	SS00007279	GGAGCCTTCTGGTTCCTGCGCCAATTGCCACCAATATCAATTGTGTGCGCTTGTGTACGAGTGCATGTGT	homologue to UP|S6AA_HUMAN (P53796) Sodium- and chloride-dependent creatine transporter 2 (CT2) (Fragment), partial (17%)	TC164054	3.64676	NM_005629	solute carrier family 6 (neurotransmitter transporter, creatine), member 8;SLC6A8	Other transporter	Small molecule transport;Extracellular transport and import
T4	SS00002935	GAGACGGAGATGGGGACTTGAAAGAAACCGCGGCTGAAGAAGGCGAGCTCAAGAGTCAGGATATCTCAGA	homologue to UP|TAFB_HUMAN (Q15544) Transcription initiation factor TFIID subunit 11 (Transcription initiation factor TFIID 28 kDa subunit) (TAF(II)28) (TAFII-28) (TAFII28) (TFIID subunit p30-beta), complete	TC165587	6.67896	NM_005643	TAF11 RNA polymerase II, TATA box binding protein (TBP)-associated factor, 28kDa;TAF11	Transcription factor	Nucleoside, nucleotide and nucleic acid metabolism
T4	SS00005658	GACCTCAGCACGGAGCCCCTTTCTGCCAAAGTTGCTCACCAAGGTGAAGGGTTCCTAGCCGCTGGGAATG	homologue to UP|UGAT_HUMAN (P78381) UDP-galactose translocator (UDP-galactose transporter) (UGT) (UDP-Gal-Tr) (Solute carrier family 35 member A2), complete	TC185007	5.35928	NM_005660	solute carrier family 35 (UDP-galactose transporter), member A2;SLC35A2	Other transporter	Carbohydrate transport;Protein glycosylation;Transport
T4	SS00007950	ACACCAGAACTTGCCTCAACCCCTGACCCTTTTCACAAGATCTTTGCCCAAGAAAATCCAATCCCATTGG	similar to UP|P74705 (P74705) Slr1178 protein, partial (12%)	TC191263	-3.95718	NM_005686	SRY (sex determining region Y)-box 13;SOX13	HMG box transcription factor;Nucleic acid binding	mRNA transcription regulation
T4	SS00004867	CTCCGTCCACAAAAGCGGAAAAAGGGGCCAGCCCCCAAAATGCTGGGGAATGAGCTGTGCAGTGTGTGTG	homologue to UP|NRH3_HUMAN (Q13133) Oxysterols receptor LXR-alpha (Liver X receptor alpha) (Nuclear orphan receptor LXR-alpha), partial (93%)	TC163686	-5.02431	NM_005693	nuclear receptor subfamily 1, group H, member 3;NR1H3	Nuclear hormone receptor;Transcription factor;Nucleic acid binding	Biological process unclassified
T4	SS00012169	CAGACTGGACTGATGAGCCACCTTTTTGAGAGTTCCAGACTAATCCTCCAGGGTTCCTCCCATACTTCAA	homologue to UP|SCA2_HUMAN (O15127) Secretory carrier-associated membrane protein 2 (Secretory carrier membrane protein 2), complete	TC182780	-3.41539	NM_005697	secretory carrier membrane protein 2;SCAMP2	Other transfer/carrier protein	Exocytosis;Endocytosis;Transport
T4	SS00005656	AGCCCGCAGTATGCCACGCTTGACGTCTACAACCCTTTTGAGACCCGGGAGCCACCACCAAGCTATGAGC	homologue to GB|AAH05135.1|13477321|BC005135 secretory carrier membrane protein 3, isoform 1 {Homo sapiens;} , partial (75%)	TC182549	4.37425	NM_005698	secretory carrier membrane protein 3;SCAMP3	Other transfer/carrier protein	Exocytosis;Endocytosis;Transport
T4	SS00006381	ACCATGTAAAGACAAGCCTCAGTGTTCCTCCTGGAAGTGAGGGACTGGGGAGTCCTGCTTGGGACTGAGG	Homo sapiens Era G-protein-like 1 (E. coli) (ERAL1), mRNA	TC62971	-3.63843	NM_005702	Era G-protein-like 1 (E. coli);ERAL1	Small GTPase	Protein biosynthesis
T4	SS00000690	CTCATGGGATTCCAGTTATTACGAAGTGCTTCCATCCTCCTGTGCCCCACAATGGTTTTCTTTGCAAGTG	UP|ARP3_BOVIN (P61157) Actin-like protein 3 (Actin-related protein 3) (Actin-2), complete	TC163077	-3.17854	NM_005721	ARP3 actin-related protein 3 homolog (yeast);ACTR3	Actin and actin related protein	Exocytosis;Endocytosis;Transport;Cytokinesis;Cell structure
T4	SS00006784	TTCTAATCTCAGAACCATTTGCGAGTTGCGTAGCATGGTAGAATTAAAGGCGGACGTGGGCCTGCTTCTG	homologue to UP|T4S8_HUMAN (O60637) Transmembrane 4 superfamily member 8 (Tetraspanin 3) (Tspan-3) (Tetraspanin TM4-A), complete	TC161982	3.70588	NM_005724	tetraspanin 3;TSPAN3	Membrane-bound signaling molecule;Cell adhesion molecule	Cell adhesion-mediated signaling;Developmental processes;Cell proliferation and differentiation
T4	SS00005880	TTGATAAGAACGTTCTCGACAGCGAAGATGTTTGGATGGTTGAGTTCTATGCTCCTTGGTGTGGACACTG	homologue to UP|Q8BK54 (Q8BK54) Mus musculus adult male testis cDNA, RIKEN full-length enriched library, clone:4921509C01 product:PROTEIN DISULFIDE ISOMERASE A6 (PROTEIN DISULFIDE ISOMERASE P5) homolog , complete	TC181846	-4.1757	NM_005742	protein disulfide isomerase family A, member 6;PDIA6	Other isomerase	Protein disulfide-isomerase reaction
T4	SS00005442	AGTCCTCTCCAGTACAGTAATGCCTTTGATGTGTTTTCGGCCTATGGAGGCCTCAACGAGAAGTCTTTTG	homologue to UP|TOB1_HUMAN (P50616) Tob1 protein (Transducer of erbB-2 1), complete	TC183613	3.73462	NM_005749	transducer of ERBB2, 1;TOB1	Other miscellaneous function protein	Receptor protein serine/threonine kinase signaling pathway;MAPKKK cascade;JNK cascade;Cell cycle control;Cell proliferation and differentiation
T4	SS00004486	TCCTACCCAATTCAACTCAGAAGACCCTCCATCCTGACTCACATCTCCTGCTCCCTGACCCTGGCAATAG	UP|Q6ITQ4 (Q6ITQ4) Membrane-associated protein 17, complete	TC184414	-4.15375	NM_005764	PDZK1 interacting protein 1;PDZK1IP1	Molecular function unclassified	Oncogenesis
T4	SS00004476	TAGTCCCCCTGTGTAAAGTCCTATGGTTTGCGGTGCAGCATCGTTCTATACACAATGTCAAGTGAAGGAG	homologue to UP|Q8NG15 (Q8NG15) Renin receptor, partial (97%)	TC182193	3.37328	NM_005765	ATPase, H+ transporting, lysosomal accessory protein 2;ATP6AP2	Receptor	Biological process unclassified
T4	SS00007044	ACGAGGTGGTCTTGGTTCACACCTTTGTGTGACTTCAAAGCAAACGGAAGGCCAAGCCAGGTAGGCAGTG	similar to GB|AAA58728.1|184477|HUMHUP retinoic acid receptor {Homo sapiens;} , partial (27%)	TC165486	-3.81325	NM_005766	FERM, RhoGEF (ARHGEF) and pleckstrin domain protein 1 (chondrocyte-derived);FARP1	Guanyl-nucleotide exchange factor	Skeletal development;Cell structure and motility
T4	SS00004429	CCACTCCCCAAATATAGAGGTCTGCTTTGAAGTGGAAACTGTTTCCCGGCCTTATTGAGACCAGACCCCC	similar to UP|VINE_HUMAN (O60504) Vinexin (SH3-containing adapter molecule-1) (SCAM-1), partial (50%)	TC183922	7.14452	NM_005775	sorbin and SH3 domain containing 3;SORBS3	Actin binding cytoskeletal protein	Cell structure
T4	SS00011284	CCTCTTGCTGTTCGTGTGATACCTGGGAGCTGGTACATAATCACTAAGGAGCTATTTGCTAACATGCTTT	homologue to UP|P72833 (P72833) Sll1193 protein, partial (7%)	TC183702	-4.87977	NM_005779	lipoma HMGIC fusion partner-like 2;LHFPL2	Molecular function unclassified	Biological process unclassified
T4	SS00000775	ACCCCATTCTTCTCACCAATAGCCATGATGGACTGGACGGTCCCACTTATAAGAAGCGAAGGTTGGATGA	UP|PSE3_HUMAN (P61289) Proteasome activator complex subunit 3 (Proteasome activator 28-gamma subunit) (PA28gamma) (PA28g) (Activator of multicatalytic protease subunit 3) (11S regulator complex gamma subunit) (REG-gamma) (Ki nuclear autoantigen), complete	TC183307	4.44743
T4	SS00009048	CATCTCATTGAGAATCCTGATGGTTAAAAAGGGAAAAGCCAAGCAAAAACAATGTCATCTACTGCAGTCT	Homo sapiens topoisomerase I binding, arginine/serine-rich (TOPORS), mRNA	TC190031	-3.92263	NM_005802	topoisomerase I binding, arginine/serine-rich;TOPORS	Isomerase	Biological process unclassified
T4	SS00008546	CTTTTCATAAATGCTCTTGGACATTATTGGGCTTGCAGAGTTCCCTTATTCTGGGAGTTACAGTGCTTTT	UP|ROR_HUMAN (O43390) Heterogeneous nuclear ribonucleoprotein R (hnRNP R), complete	TC163577	-5.72547	NM_005826	heterogeneous nuclear ribonucleoprotein R;HNRPR	mRNA processing factor;Ribosomal protein	mRNA splicing
T4	SS00003067	AGCCTCAGGCAGTTACTGAAGAGGCACCTGAAACAGAGGCAGTGCCTTCTCTTTGGGATATAGAATTTGC	similar to UP|RT31_HUMAN (Q92665) 28S ribosomal protein S31, mitochondrial precursor (S31mt) (MRP-S31) (Imogen 38), partial (97%)	TC165394	-3.68869	NM_005830	mitochondrial ribosomal protein S31;MRPS31	Ribosomal protein	Protein biosynthesis
T4	SS00005886	TGCCCACAGAGCCCAAGTCTGACATGTTGTACAAGCTCGAGGACGTGCCACCCTGGTACCTGTGCATCCT	homologue to GB|AAC78805.1|3789787|AF058318 yolk sac permease-like molecule 3 {Mus musculus;} , partial (19%)	TC175106	4.48107	NM_005847	solute carrier family 23 (nucleobase transporters), member 1;SLC23A1	Other transporter	Vitamin/cofactor transport;Transport
T4	SS00006523	AGATGCCTTGGAGGTCTATGATGTGCCCCCCACTGCCCTCCGAATTCCTTCCAATGGCCCCTATGACTCC	similar to UP|EFS_HUMAN (O43281) Embryonal Fyn-associated substrate (HEFS), partial (32%)	TC196776	-3.38851	NM_005864	embryonal Fyn-associated substrate;EFS	Other cell adhesion molecule;Other cytoskeletal proteins	Receptor protein tyrosine kinase signaling pathway;Cell adhesion;Cell motility
[truncated: 8,161 more rows]
